# Supplementary material for: Cichlid fishes are promising underutilized models to investigate helminth-host-microbiome interactions
Source: Front Immunol. 2025 Feb 13;16:1527184. doi: 10.3389/fimmu.2025.1527184 (PMC11864961; doi:10.3389/fimmu.2025.1527184)
Supplement: Supplementary file 1 [file Table1.xls]

## Sheet: savedrecs
Included?	Exclusion criterion	Host	Wild (natural exposure)/lab (experimental exposure)?	Country	Region	Region2	Health considered?	Publication Type	Authors	Book Authors	Book Editors	Book Group Authors	Author Full Names	Book Author Full Names	Group Authors	Article Title	Source Title	Book Series Title	Book Series Subtitle	Language	Document Type	Conference Title	Conference Date	Conference Location	Conference Sponsor	Conference Host	Author Keywords	Keywords Plus	Abstract	Addresses	Affiliations	Reprint Addresses	Email Addresses	Researcher Ids	ORCIDs	Funding Orgs	Funding Name Preferred	Funding Text	Cited References	Cited Reference Count	Times Cited, WoS Core	Times Cited, All Databases	180 Day Usage Count	Since 2013 Usage Count	Publisher	Publisher City	Publisher Address	ISSN	eISSN
no	single-species							J	Prommi, A; Prombutara, P; Watthanakulpanich, D; Adisakwattana, P; Kusolsuk, T; Yoonuan, T; Poodeepiyasawat, A; Homsuwan, N; Prummongkol, S; Tanita, M; Rattanapikul, S; Thinphovong, C; Kritiyakan, A; Morand, S; Chaisiri, K				Prommi, Ajala; Prombutara, Pinidphon; Watthanakulpanich, Dorn; Adisakwattana, Poom; Kusolsuk, Teera; Yoonuan, Tippayarat; Poodeepiyasawat, Akkarin; Homsuwan, Nirundorn; Prummongkol, Samreong; Tanita, Malee; Rattanapikul, Sungkhom; Thinphovong, Chuanphot; Kritiyakan, Anamika; Morand, Serge; Chaisiri, Kittipong			Intestinal parasites in rural communities in Nan Province, Thailand: changes in bacterial gut microbiota associated with minute intestinal fluke infection	PARASITOLOGY			English	Article						Gut microbiome; Haplorchis taichui; helminth; minute intestinal fluke; Thailand	HOOKWORM INFECTION; HAPLORCHIS-TAICHUI; DIVERSITY; HELMINTHIASIS; PREVALENCE; HEALTH	Gastrointestinal helminth infection likely affects the gut microbiome, in turn affecting host health. To investigate the effect of intestinal parasite status on the gut microbiome, parasitic infection surveys were conducted in communities in Nan Province, Thailand. In total, 1047 participants submitted stool samples for intestinal parasite examination, and 391 parasite-positive cases were identif…	[Prommi, Ajala; Watthanakulpanich, Dorn; Adisakwattana, Poom; Kusolsuk, Teera; Yoonuan, Tippayarat; Poodeepiyasawat, Akkarin; Homsuwan, Nirundorn; Morand, Serge; Chaisiri, Kittipong] Mahidol Univ, Fac Trop Med, Dept Helminthol, Bangkok, Thailand; [Prombutara, Pinidphon] Chulalongkorn Univ, Omics Sci Bioinformat Ctr, Fac Sci, Bangkok, Thailand; [Prombutara, Pinidphon] Chulalongkorn Univ, Microbiom…	Mahidol University; Chulalongkorn University; Chulalongkorn University; Mahidol University; Kasetsart University; CIRAD; Kasetsart University	Chaisiri, K (corresponding author), Mahidol Univ, Fac Trop Med, Dept Helminthol, Bangkok, Thailand.	kittipong.cha@mahidol.ac.th	Morand, Serge/M-5433-2018; Chaisiri, Kittipong/S-8166-2016	Morand, Serge/0000-0003-3986-7659; Chaisiri, Kittipong/0000-0001-6795-3541; Adisakwattana, Poom/0000-0002-0313-9900	French ANR Project FutureHealthSEA [ANR-17-CE35-0003-02]; Faculty of Tropical Medicine, Mahidol University	French ANR Project FutureHealthSEA(Agence Nationale de la Recherche (ANR)); Faculty of Tropical Medicine, Mahidol University	This work was supported by the French ANR Project FutureHealthSEA (grant number: ANR-17-CE35-0003-02) 'Predictive scenarios of health in Southeast Asia: linking land use and climate changes to infectious diseases'. Ajala Prommi is a scholar recipient of the MSc (Tropical Medicine) programme, Faculty of Tropical Medicine, Mahidol University.		66	12	12	0	15	CAMBRIDGE UNIV PRESS	NEW YORK	32 AVENUE OF THE AMERICAS, NEW YORK, NY 10013-2473 USA	0031-1820	1469-8161
yes		mammal	wild	Italy	Europe and Northern America		no	J	Kreisinger, J; Bastien, G; Hauffe, HC; Marchesi, J; Perkins, SE				Kreisinger, Jakub; Bastien, Geraldine; Hauffe, Heidi C.; Marchesi, Julian; Perkins, Sarah E.			Interactions between multiple helminths and the gut microbiota in wild rodents	PHILOSOPHICAL TRANSACTIONS OF THE ROYAL SOCIETY B-BIOLOGICAL SCIENCES			English	Article						wildlife microbiota; community interactions; metagenome; infracommunity; Apodemus flavicollis	GASTROINTESTINAL MICROBIOTA; SPHINGOMONAS-PAUCIMOBILIS; HELIGMOSOMOIDES-POLYGYRUS; NEMATOSPIROIDES DUBIUS; GERM-FREE; INFECTION; COMMUNITIES; MICROFLORA; BACTEREMIA; SEQUENCES	The gut microbiota is vital to host health and, as such, it is important to elucidate the mechanisms altering its composition and diversity. Intestinal helminths are host immunomodulators and have evolved both temporally and spatially in close association with the gut microbiota, resulting in potential mechanistic interplay. Host helminth and host microbiota interactions are comparatively well-ex…	[Kreisinger, Jakub; Bastien, Geraldine; Hauffe, Heidi C.; Perkins, Sarah E.] Fdn Edmund Mach, Ctr Res & Innovat, Dept Biodivers & Mol Ecol, I-38010 San Michele All Adige, TN, Italy; [Marchesi, Julian] Univ London Imperial Coll Sci Technol & Med, Fac Med, Dept Surg & Canc, Ctr Digest & Gut Hlth, London SW7 2AZ, England; [Perkins, Sarah E.] Cardiff Univ, Sch Biosci, Cardiff CF10 3AX, S Glam, Wales	Fondazione Edmund Mach; Imperial College London; Cardiff University	Perkins, SE (corresponding author), Fdn Edmund Mach, Ctr Res & Innovat, Dept Biodivers & Mol Ecol, Via E Mach 1, I-38010 San Michele All Adige, TN, Italy.	perkinss@cardiff.ac.uk	Marchesi, Julian/D-3731-2009; Hauffe, Heidi Christine/AAU-1684-2021; Perkins, Sarah E/B-1817-2010; Kreisinger, Jakub/H-4020-2011; Marchesi, Julian/AAC-9021-2020	Marchesi, Julian/0000-0002-7994-5239; Hauffe, Heidi Christine/0000-0003-3098-8964; Perkins, Sarah E/0000-0002-7457-2699; Kreisinger, Jakub/0000-0001-9375-9814	Fondazione E. Mach; Autonomous Province of Trento	Fondazione E. Mach; Autonomous Province of Trento(Autonomous Province of Trento)	J.K., G.B., H.C.H. and S.E.P. are funded by the Autonomous Province of Trento - Incoming Team 2011 Call, for the project ECO-BIOME: 'Worms and germs: an ecological approach to understanding how gut bacteria (microbiome) interact with the parasitic helminths (macrobiome)'. H.C.H. is also funded by the Fondazione E. Mach.		59	125	139	1	79	ROYAL SOC	LONDON	6-9 CARLTON HOUSE TERRACE, LONDON SW1Y 5AG, ENGLAND	0962-8436	1471-2970
no	single-species							J	Parfrey, LW; Jirku, M; Síma, R; Jalovecká, M; Sak, B; Grigore, K; Pomajbíková, KJ				Parfrey, Laura Wegener; Jirku, Milan; Sima, Radek; Jalovecka, Marie; Sak, Bohumil; Grigore, Karina; Pomajbikova, Katerina Jirku			A benign helminth alters the host immune system and the gut microbiota in a rat model system	PLOS ONE			English	Article							INFLAMMATORY-BOWEL-DISEASE; HYMENOLEPIS-DIMINUTA; INFECTION; DIVERSITY; TAPEWORM; IMMUNOREGULATION; COLONIZATION; HYPOTHESIS; THERAPY; IMPACT	Helminths and bacteria are major players in the mammalian gut ecosystem and each influences the host immune system and health. Declines in helminth prevalence and bacterial diversity appear to play a role in the dramatic rise of immune mediated inflammatory diseases (IMIDs) in western populations. Helminths are potent modulators of immune system and their reintroduction is a promising therapeutic…	[Parfrey, Laura Wegener; Grigore, Karina] Univ British Columbia, Dept Bot, Vancouver, BC, Canada; [Parfrey, Laura Wegener; Grigore, Karina] Univ British Columbia, Dept Zool, Vancouver, BC, Canada; [Parfrey, Laura Wegener] Canadian Inst Adv Res, Integrated Microbial Biodivers Program, Toronto, ON, Canada; [Jirku, Milan; Sima, Radek; Jalovecka, Marie; Sak, Bohumil; Pomajbikova, Katerina Jirku] Czec…	University of British Columbia; University of British Columbia; Canadian Institute for Advanced Research (CIFAR); Czech Academy of Sciences; Biology Centre of the Czech Academy of Sciences	Parfrey, LW (corresponding author), Univ British Columbia, Dept Bot, Vancouver, BC, Canada.;Parfrey, LW (corresponding author), Univ British Columbia, Dept Zool, Vancouver, BC, Canada.;Parfrey, LW (corresponding author), Canadian Inst Adv Res, Integrated Microbial Biodivers Program, Toronto, ON, Canada.;Pomajbíková, KJ (corresponding author), Czech Acad Sci, Inst Parasitol, Biol Ctr, Ceske Budejo…	Lwparfrey@botany.ubc.ca; pomajbikova@paru.cas.cz	Parfrey, Laura/AAA-6139-2019; Jirku, Milan/G-8381-2014; Jirků (Pomajbíková), Katerina/G-9858-2014; Sak, Bohumil/G-9262-2014; Parfrey, Laura Wegener/AAE-1402-2019; Šíma, Radek/E-6658-2012; Jalovecka, Marie/R-3549-2018	Jirků (Pomajbíková), Katerina/0000-0001-5411-6082; Parfrey, Laura Wegener/0000-0001-6959-7616; Jalovecka, Marie/0000-0003-4681-116X; Sima, Radek/0000-0002-5058-4476	Human Science Frontiers Program [RGY0078/2015]; European projects (7th Framework programme) [316304]; European project for the promotion and popularization of research, development and innovation [CZ.1.05/3.1.00/10.0214]	Human Science Frontiers Program; European projects (7th Framework programme)(European Union (EU)); European project for the promotion and popularization of research, development and innovation	This work is financially supported by Young Investigators grant from the Human Science Frontiers Program (RGY0078/2015) to KJP and LWP, and by European projects (KJP): Modbiolin (7th Framework programme, no. 316304, Biology Centre CAS to KJP) and European project for the promotion and popularization of research, development and innovation (Operational Programme, Biology Centre CAS, CZ.1.05/3.1.00…		61	31	35	1	28	PUBLIC LIBRARY SCIENCE	SAN FRANCISCO	1160 BATTERY STREET, STE 100, SAN FRANCISCO, CA 94111 USA	1932-6203
yes		mammal	wild	Ethiopia	Sub-Saharan Africa		yes	J	Schneider-Crease, IA; Feder, JA; Baniel, A; McCann, C; Haile, AA; Abebe, B; Fitzgerald, L; Gomery, MA; Simberloff, RA; Petrie, ZL; Gabriel, S; Dorny, P; Fashing, PJ; Nguyen, N; Bergman, TJ; Beehner, JC; Snyder-Mackler, N; Lu, A				Schneider-Crease, India A.; Feder, Jacob A.; Baniel, Alice; McCann, Colleen; Haile, Abebaw Azanaw; Abebe, Belayneh; Fitzgerald, Lauren; Gomery, Megan A.; Simberloff, Ruth A.; Petrie, Zack L.; Gabriel, Sarah; Dorny, Pierre; Fashing, Peter J.; Nga Nguyen; Bergman, Thore J.; Beehner, Jacinta C.; Snyder-Mackler, Noah; Lu, Amy			Urinary neopterin reflects immunological variation associated with age, helminth parasitism, and the microbiome in a wild primate	SCIENTIFIC REPORTS			English	Article							IMMUNE-RESPONSE; CHRONIC INFLAMMATION; DIURNAL RHYTHMS; INFECTION; CONSEQUENCES; DIVERSITY; BACTERIAL; MONKEYS; DISEASE; STRESS	Neopterin, a product of activated white blood cells, is a marker of nonspecific inflammation that can capture variation in immune investment or disease-related immune activity and can be collected noninvasively in urine. Mounting studies in wildlife point to lifetime patterns in neopterin related to immune development, aging, and certain diseases, but rarely are studies able to assess whether neo…	[Schneider-Crease, India A.] Arizona State Univ, Sch Human Evolut & Social Change, Tempe, AZ 85281 USA; [Schneider-Crease, India A.; Baniel, Alice; Snyder-Mackler, Noah] Arizona State Univ, Ctr Evolut & Med, Tempe, AZ 85281 USA; [Feder, Jacob A.] SUNY Stony Brook, Interdept Doctoral Program Anthropol Sci, Stony Brook, NY USA; [Baniel, Alice; Snyder-Mackler, Noah] Arizona State Univ, Sch Life Sci,…	Arizona State University; Arizona State University-Tempe; Arizona State University; Arizona State University-Tempe; State University of New York (SUNY) System; State University of New York (SUNY) Stony Brook; Arizona State University; Arizona State University-Tempe; Wildlife Conservation Society; University System of Ohio; Miami University; University of Tennessee System; University of Tennessee …	Schneider-Crease, IA (corresponding author), Arizona State Univ, Sch Human Evolut & Social Change, Tempe, AZ 85281 USA.;Schneider-Crease, IA (corresponding author), Arizona State Univ, Ctr Evolut & Med, Tempe, AZ 85281 USA.	indiasc@asu.edu	Snyder-Mackler, Noah/N-7395-2013; Nguyen, Nga/JNR-1777-2023; Feder, Jacob/JED-6677-2023	Abebe, Belayneh/0000-0002-5613-2120; Snyder-Mackler, Noah/0000-0003-3026-6160; Feder, Jacob/0000-0002-3087-7298; Schneider-Crease, India A./0000-0002-2699-5304; Fitzgerald, Lauren/0000-0003-4281-1410	National Science Foundation [BCS-2010309, BCS-0715179, IOS-1255974, IOS-1854359, BCS-1723228, BCS-1723237]; National Institutes of Health [5R00AG051764-04]; Leakey Foundation; National Geographic Society [8989-11, 8100-06]; University of Michigan; National Science Foundation Directorate of Social and Behavioral Sciences Fellowship Program; Arizona State University Center for Evolution and Medicin…	National Science Foundation(National Science Foundation (NSF)); National Institutes of Health(United States Department of Health & Human ServicesNational Institutes of Health (NIH) - USA); Leakey Foundation; National Geographic Society(National Geographic Society); University of Michigan(University of Michigan System); National Science Foundation Directorate of Social and Behavioral Sciences Fell…	We thank the Ethiopian Wildlife Conservation Authority, the Amhara National Regional Parks State Development and Protection Authority, park officials, and all past and present field crew of the Simien Mountains Gelada Research Project and the Guassa Gelada Research Project. We are indebted to Sukwan Handali, John C. Noh, and Holly M. Chastain in the Division of Parasitic Diseases and Malaria at t…		90	3	3	0	4	NATURE PORTFOLIO	BERLIN	HEIDELBERGER PLATZ 3, BERLIN, 14197, GERMANY	2045-2322
yes		teleost	wild	Egypt	Northern Africa and Western Asia		yes	J	Mahmoud, GAE; Osman, YA; Abdel-Hakeem, SS				Mahmoud, Ghada Abd-Elmonsef; Osman, Yassein Ahmed; Abdel-Hakeem, Sara Salah			Hydrolytic bacteria associated with natural helminth infection in the midgut of Red Sea marbled spinefoot rabbit fish Siganus rivulatus	MICROBIAL PATHOGENESIS			English	Article						Intestinal helminths; 16S rRNA; Siganidae; Egypt	ENZYME-PRODUCING BACTERIA; BACILLUS-CEREUS; COLONIZATION RESISTANCE; INTESTINAL MICROFLORA; SP. NOV.; MICROBIOTA; ACANTHOCEPHALA; NOVOSPHINGOBIUM; TREMATODES; PARASITES	Fish infected with intestinal helminths or pathogenic bacteria can pose a serious risk of foodborne disease, threatening human and animal health, and require high attention. The current study investigates the diversity and composition of the microbiota in the midgut of rabbit fish Siganus rivulatus naturally infected with helminths. Six species of helminth parasites, including the digeneans Hexan…	[Mahmoud, Ghada Abd-Elmonsef] Assiut Univ, Fac Sci, Dept Bot & Microbiol, Assiut 71516, Egypt; [Osman, Yassein Ahmed] Natl Inst Oceanog & Fisheries, Hurghada, Egypt; [Abdel-Hakeem, Sara Salah] Assiut Univ, Fac Sci, Zool Dept, Parasitol Lab, Assiut 71516, Egypt	Egyptian Knowledge Bank (EKB); Assiut University; Egyptian Knowledge Bank (EKB); National Institute of Oceanography & Fisheries (NIOF); Egyptian Knowledge Bank (EKB); Assiut University	Abdel-Hakeem, SS (corresponding author), Assiut Univ, Fac Sci, Zool Dept, Parasitol Lab, Assiut 71516, Egypt.	ghadamoukabel@aun.edu.eg; yasseinahmed66@yahoo.com; sara_assiut86@aun.edu.eg	Abdel-Hakeem, Sara Salah/ABG-6668-2021; Mahmoud, Ghada Abd-Elmonsef/M-2536-2019	Mahmoud, Ghada Abd-Elmonsef/0000-0002-4760-9871; Abdel-Hakeem, Sara/0000-0003-1069-5806					85	10	10	1	9	ACADEMIC PRESS LTD- ELSEVIER SCIENCE LTD	LONDON	24-28 OVAL RD, LONDON NW1 7DX, ENGLAND	0882-4010	1096-1208
no	meta-analysis							J	Kupritz, J; Angelova, A; Nutman, TB; Gazzinelli-Guimaraes, PH				Kupritz, Jonah; Angelova, Angelina; Nutman, Thomas B.; Gazzinelli-Guimaraes, Pedro H.			Helminth-Induced Human Gastrointestinal Dysbiosis: a Systematic Review and Meta-Analysis Reveals Insights into Altered Taxon Diversity and Microbial Gradient Collapse	MBIO			English	Article						helminth; intestinal bacteria; intestinal parasites; microbiome; nematodes; soil-transmitted helminth	GUT MICROBIOTA; INFECTIONS; IMPACT	High-throughput 16S rRNA sequencing has allowed the characterization of helminth-uninfected (HU) and helminth-infected (HI) gut microbiomes, revealing distinct profiles. However, there have been no qualitative or quantitative syntheses of these studies, which show marked variation in participant age, diet, pathogen of interest, and study location. A predefined minimally biased search strategy ide…	[Kupritz, Jonah; Nutman, Thomas B.; Gazzinelli-Guimaraes, Pedro H.] NIAID, Lab Parasit Dis, NIH, 9000 Rockville Pike, Bethesda, MD 20892 USA; [Angelova, Angelina] NIH, Bioinformat & Computat Biosci Branch, Bldg 10, Bethesda, MD 20892 USA	National Institutes of Health (NIH) - USA; NIH National Institute of Allergy & Infectious Diseases (NIAID); National Institutes of Health (NIH) - USA	Nutman, TB; Gazzinelli-Guimaraes, PH (corresponding author), NIAID, Lab Parasit Dis, NIH, 9000 Rockville Pike, Bethesda, MD 20892 USA.	tnutman@niaid.nih.gov; pedro.gazzinelliguimaraes@nih.gov	Gazzinelli, Pedro/GRF-5337-2022; Gazzinelli-Guimarães, Pedro Henrique/E-7693-2013	Gazzinelli-Guimaraes, Pedro/0000-0003-4932-2206; Kupritz, Jonah/0000-0002-7276-7898	Division of Intramural Research, NIAID, NIH	Division of Intramural Research, NIAID, NIH(United States Department of Health & Human ServicesNational Institutes of Health (NIH) - USANIH National Institute of Allergy & Infectious Diseases (NIAID))	We are grateful to Elodie Ghedin from the Laboratory of Parasitic Diseases of the NIAID-NIH and the Bioinformatics and Computational Biosciences Branch team at NIH for motivation, ideas and discussion about the work. This study was supported by the Division of Intramural Research, NIAID, NIH.		67	24	25	0	11	AMER SOC MICROBIOLOGY	WASHINGTON	1752 N ST NW, WASHINGTON, DC 20036-2904 USA	2150-7511
no	single-species							J	Myhill, LJ; Stolzenbach, S; Mejer, H; Krych, L; Jakobsen, SR; Kot, W; Skovgaard, K; Canibe, N; Nejsum, P; Nielsen, DS; Thamsborg, SM; Williams, AR				Myhill, Laura J.; Stolzenbach, Sophie; Mejer, Helena; Krych, Lukasz; Jakobsen, Simon R.; Kot, Witold; Skovgaard, Kerstin; Canibe, Nuria; Nejsum, Peter; Nielsen, Dennis S.; Thamsborg, Stig M.; Williams, Andrew R.			Parasite-Probiotic Interactions in the Gut: Bacillus sp. and Enterococcus faecium Regulate Type-2 Inflammatory Responses and Modify the Gut Microbiota of Pigs During Helminth Infection	FRONTIERS IN IMMUNOLOGY			English	Article						probiotics; swine; helminths; Oesophagostomum dentatum; type-2 immune response; gut microbiota	OESOPHAGOSTOMUM-DENTATUM INFECTION; GIARDIA-INTESTINALIS; IMMUNE-RESPONSE; SUPPLEMENTATION; INHIBITION; MIXTURE; GROWTH; INULIN	Dietary probiotics may enhance gut health by directly competing with pathogenic agents and through immunostimulatory effects. These properties are recognized in the context of bacterial and viral pathogens, but less is known about interactions with eukaryotic pathogens such as parasitic worms (helminths). In this study we investigated whether two probiotic mixtures (comprised of Bacillus amyloliq…	[Myhill, Laura J.; Stolzenbach, Sophie; Mejer, Helena; Jakobsen, Simon R.; Thamsborg, Stig M.; Williams, Andrew R.] Univ Copenhagen, Fac Hlth & Med Sci, Dept Vet & Anim Sci, Frederiksberg, Denmark; [Krych, Lukasz; Nielsen, Dennis S.] Univ Copenhagen, Dept Food Sci, Frederiksberg, Denmark; [Kot, Witold] Univ Copenhagen, Dept Plant & Environm Sci, Frederiksberg, Denmark; [Skovgaard, Kerstin] Tech U…	University of Copenhagen; University of Copenhagen; University of Copenhagen; Technical University of Denmark; Aarhus University; Aarhus University	Williams, AR (corresponding author), Univ Copenhagen, Fac Hlth & Med Sci, Dept Vet & Anim Sci, Frederiksberg, Denmark.	arw@sund.ku.dk	Krych, Luaksz/F-4446-2015; Williams, Ashley/AAT-5850-2021; Nielsen, Dennis S/A-9769-2015; Krych, PhD, Lukasz/JWP-6806-2024; Kot, Witold/M-2170-2014	Krych, Luaksz/0000-0003-3224-1346; Williams, Ashley/0000-0002-5845-7957; Williams, Andrew/0000-0002-8231-282X; Nejsum, Peter/0000-0002-6673-8505; skovgaard, kerstin/0000-0001-5663-4879; Canibe, Nuria/0000-0002-5424-9974; Kot, Witold/0000-0002-0188-4587					46	10	11	3	20	FRONTIERS MEDIA SA	LAUSANNE	AVENUE DU TRIBUNAL FEDERAL 34, LAUSANNE, CH-1015, SWITZERLAND	1664-3224
no	single-species							J	Zeng, MH; Li, S; Lv, QB; Wang, XX; Qadeer, A; Mahmoud, MH				Zeng, Min-hao; Li, Shan; Lv, Qing-bo; Wang, Xiao-xu; Qadeer, Abdul; Mahmoud, Mohamed H.			Modulation of the rat intestinal microbiota in the course of Anisakis pegreffii infection	FRONTIERS IN VETERINARY SCIENCE			English	Article						Anisakis pegreffii; rat; microbiota; diversity analysis; host effects	RIBOSOMAL DNA; IDENTIFICATION; NEMATODA; DATABASE; SIMPLEX; DISEASE; TOXIN; HOST	Background: Anisakis are globally distributed, marine parasitic nematodes that can cause human health problems, including symptoms such as vomiting, acute diarrhea, and allergic reactions. As parasitic nematodes that primarily affect the patient's digestive tract, intestinal helminths can interact directly with the host microbiota through physical contact, chemicals, or nutrient competition. It i…	[Zeng, Min-hao; Wang, Xiao-xu] Jiangsu Univ Sci & Technol, Sch Biotechnol, Zhenjiang, Peoples R China; [Li, Shan] Jiujiang Univ, Sch Basic Med Sci, Jiangxi Prov Key Lab Cell Precis Therapy, Jiujiang, Peoples R China; [Lv, Qing-bo] Jilin Univ, Inst Zoonosis, Coll Vet Med, Key Lab Zoonosis Res,Minist Educ, Changchun, Peoples R China; [Qadeer, Abdul] Cent South Univ, Sch Life Sci, Dept Cell Biol, Ch…	Jiangsu University of Science & Technology; Jiujiang University; Jilin University; Central South University; King Saud University	Zeng, MH (corresponding author), Jiangsu Univ Sci & Technol, Sch Biotechnol, Zhenjiang, Peoples R China.;Li, S (corresponding author), Jiujiang Univ, Sch Basic Med Sci, Jiangxi Prov Key Lab Cell Precis Therapy, Jiujiang, Peoples R China.	zengminhao@stu.just.edu.cn; slove0408@163.com	Li, Shan/ACW-0734-2022	Li, Shan/0000-0002-0824-251X; Qadeer, Abdul/0000-0002-0268-1167	King Saud University (Riyadh, Saudi Arabia) [RSP-2024-R406]	King Saud University (Riyadh, Saudi Arabia)(King Saud University)	The author(s) declare that financial support was received for the research, authorship, and/or publication of this article. The authors would like to extend their gratitude to King Saud University (Riyadh, Saudi Arabia) for funding this research through Researchers supporting Project number (RSP-2024-R406).		72	0	0	1	1	FRONTIERS MEDIA SA	LAUSANNE	AVENUE DU TRIBUNAL FEDERAL 34, LAUSANNE, CH-1015, SWITZERLAND		2297-1769
yes		human	wild	Kenya	Sub-Saharan Africa		no	J	Easton, AV; Quiñones, M; Vujkovic-Cvijin, I; Oliveira, RG; Kepha, S; Odiere, MR; Anderson, RM; Belkaid, Y; Nutman, TB				Easton, Alice, V; Quinones, Mariam; Vujkovic-Cvijin, Ivan; Oliveira, Rita G.; Kepha, Stella; Odiere, Maurice R.; Anderson, Roy M.; Belkaid, Yasmine; Nutman, Thomas B.			The Impact of Anthelmintic Treatment on Human Gut Microbiota Based on Cross-Sectional and Pre- and Postdeworming Comparisons in Western Kenya	MBIO			English	Article						16S RNA; epidemiology; helminths; hookworm; microbial communities; microbial ecology; microbiota	DIVERSITY; INFECTION; COLONIZATION; HELMINTHS; RESISTANCE; PREGNANCY	Murine studies suggest that the presence of some species of intestinal helminths is associated with changes in host microbiota composition and diversity. However, studies in humans have produced varied conclusions, and the impact ap- pears to vary widely depending on the helminth species present. To demonstrate how molecular approaches to the human gut microbiome can provide insights into the com…	[Easton, Alice, V; Nutman, Thomas B.] NIAID, Helminth Immunol Sect, Lab Parasit Dis, NIH, 9000 Rockville Pike, Bethesda, MD 20892 USA; [Quinones, Mariam] NIAID, Bioinformat & Computat Biosci Branch, Off Cyber Infrastruct & Computat Biol, NIH, 9000 Rockville Pike, Bethesda, MD 20892 USA; [Quinones, Mariam; Belkaid, Yasmine] NIAID, Microbiome Program, NIH, 9000 Rockville Pike, Bethesda, MD 20892 US…	National Institutes of Health (NIH) - USA; NIH National Institute of Allergy & Infectious Diseases (NIAID); National Institutes of Health (NIH) - USA; NIH National Institute of Allergy & Infectious Diseases (NIAID); National Institutes of Health (NIH) - USA; NIH National Institute of Allergy & Infectious Diseases (NIAID); National Institutes of Health (NIH) - USA; NIH National Institute of Allerg…	Easton, AV (corresponding author), NYU, Sch Med, Dept Microbiol, New York, NY 10016 USA.;Easton, AV (corresponding author), NYU, Sch Med, Dept Med, New York, NY 10003 USA.	alice.easton@nyulangone.org	Oliveira, Rita/IWD-5185-2023; Easton, Alice/JJE-4238-2023; de Oliveira, Rita de Cássia Silva/IZQ-6191-2023; Oliveira, Rita/AAI-1231-2021; Vujkovic-Cvijin, Ivan/AAT-6248-2020	de Oliveira, Rita de Cássia Silva/0000-0003-3835-1183; Oliveira, Rita/0000-0002-6194-4756; Vujkovic-Cvijin, Ivan/0000-0002-8611-4900; Easton, Alice V/0000-0002-4476-9415; Anderson, Roy/0000-0002-9528-3175; Quinones, Mariam/0000-0002-8520-5114	Division of Intramural Research (DIR) of the National Institute of Allergy and Infectious Diseases, NIH; NIAID Microbiome Program within the National Institute of Allergy and Infectious Diseases; Bill and Melinda Gates Foundation; Marshall Commission (Foreign and Commonwealth Office, UK); NIH Oxford-Cambridge Scholars Program; MRC [MR/R015600/1] Funding Source: UKRI	Division of Intramural Research (DIR) of the National Institute of Allergy and Infectious Diseases, NIH; NIAID Microbiome Program within the National Institute of Allergy and Infectious Diseases; Bill and Melinda Gates Foundation(Bill & Melinda Gates Foundation); Marshall Commission (Foreign and Commonwealth Office, UK); NIH Oxford-Cambridge Scholars Program(United States Department of Health & H…	This work was supported in part by the Division of Intramural Research (DIR) of the National Institute of Allergy and Infectious Diseases, NIH. The 16S rRNA gene sequencing was supported by the NIAID Microbiome Program within the National Institute of Allergy and Infectious Diseases. Fieldwork was supported by a grant from the Bill and Melinda Gates Foundation to the London Centre for Neglected T…		55	45	48	0	6	AMER SOC MICROBIOLOGY	WASHINGTON	1752 N ST NW, WASHINGTON, DC 20036-2904 USA	2150-7511
yes		human	wild	Malaysia	Eastern and South-Eastern Asia		no	J	Tee, MZ; Er, YX; Easton, AV; Yap, NJ; Lee, IL; Devlin, J; Chen, Z; Ng, KS; Subramanian, P; Angelova, A; Oyesola, O; Sargsian, S; Ngui, R; Beiting, DP; Boey, CCM; Chua, KH; Cadwell, K; Lim, YAL; Loke, P; Lee, SC				Tee, Mian Zi; Er, Yi Xian; Easton, Alice V.; Yap, Nan Jiun; Lee, Ii Li; Devlin, Joseph; Chen, Ze; Ng, Kee Seong; Subramanian, Poorani; Angelova, Angelina; Oyesola, Oyebola; Sargsian, Shushan; Ngui, Romano; Beiting, Daniel P.; Boey, Christopher Chiong Meng; Chua, Kek Heng; Cadwell, Ken; Lim, Yvonne Ai Lian; Loke, P'ng; Lee, Soo Ching			Gut microbiome of helminth-infected indigenous Malaysians is context dependent	MICROBIOME			English	Article						Helminth; Microbiome; Metagenomic sequencing; Indigenous population; Albendazole	GENOME; ALBENDAZOLE; GENERATION; DIVERSITY; BACTERIA; HEALTH; TESTS	BackgroundWhile microbiomes in industrialized societies are well characterized, indigenous populations with traditional lifestyles have microbiomes that are more akin to those of ancient humans. However, metagenomic data in these populations remains scarce, and the association with soil-transmitted helminth infection status is unclear. Here, we sequenced 650 metagenomes of indigenous Malaysians f…	[Tee, Mian Zi; Chua, Kek Heng] Univ Malaya, Fac Med, Dept Biomed Sci, Kuala Lumpur, Malaysia; [Er, Yi Xian; Yap, Nan Jiun; Ngui, Romano; Lim, Yvonne Ai Lian] Univ Malaya, Fac Med, Dept Parasitol, Kuala Lumpur, Malaysia; [Easton, Alice V.; Devlin, Joseph; Chen, Ze; Sargsian, Shushan; Cadwell, Ken] New York Univ, Grossman Sch Med, Dept Microbiol, New York, NY USA; [Lee, Ii Li] Univ Islam Antarabang…	Universiti Malaya; Universiti Malaya; New York University; Universiti Malaya; National Institutes of Health (NIH) - USA; NIH National Institute of Allergy & Infectious Diseases (NIAID); National Institutes of Health (NIH) - USA; NIH National Institute of Allergy & Infectious Diseases (NIAID); New York University; University of Pennsylvania; Universiti Malaya; New York University	Lim, YAL (corresponding author), Univ Malaya, Fac Med, Dept Parasitol, Kuala Lumpur, Malaysia.;Loke, P; Lee, SC (corresponding author), Natl Inst Allergy & Infect Dis, Natl Inst Hlth, Type Immun Sect 2, Lab Parasit Dis, Bethesda, MD 20892 USA.	limailian@um.edu.my; png.loke@nih.gov; sooching.lee@nih.gov	Boey, Christopher Chiong Meng/IXX-1273-2023; Ngui, Romano/H-9645-2015; CHUA, KEK HENG/B-5261-2010; Beiting, Daniel/AAG-6275-2019; LIM, YVONNE/B-5276-2010; Easton, Alice/JJE-4238-2023; Ng, Kee Seong/HKN-6218-2023; Lee, Soo Ching/J-3159-2014	Ngui, Romano/0000-0002-3520-579X; CHUA, KEK HENG/0000-0002-0452-9994; LIM, YVONNE/0000-0003-4050-6332; Lee, Soo Ching/0000-0002-5454-2265; Subramanian, Poorani/0000-0003-4371-7290; Sargsian, Shushan/0000-0002-2582-022X	National Institutes of Health (NIH); Intramural Research Program of the NIH; National Institute of Allergy and Infectious Diseases (NIAID); NIAID; Ministry of Higher Education, Malaysia [5R01AI130945]; University of Malaya Special Research Fund Assistance [FP004-2017A]; [BKS005-2017]	National Institutes of Health (NIH)(United States Department of Health & Human ServicesNational Institutes of Health (NIH) - USA); Intramural Research Program of the NIH(United States Department of Health & Human ServicesNational Institutes of Health (NIH) - USA); National Institute of Allergy and Infectious Diseases (NIAID)(United States Department of Health & Human ServicesNational Institutes o…	Open Access funding provided by the National Institutes of Health (NIH). This research was supported in part by the Intramural Research Program of the NIH, National Institute of Allergy and Infectious Diseases (NIAID) to P. L., and the NIAID 5R01AI130945 to K. C., as well as the Fundamental Research Grant Scheme, Ministry of Higher Education, Malaysia [FP004-2017A], and University of Malaya Speci…		72	5	5	2	8	BMC	LONDON	CAMPUS, 4 CRINAN ST, LONDON N1 9XW, ENGLAND	2049-2618
yes		mammal	lab	Denmark	Europe and Northern America		yes	J	Bonde, CS; Mejer, H; Myhill, LJ; Zhu, L; Jensen, P; Gökgöz, NB; Krych, L; Nielsen, DS; Skovgaard, K; Thamsborg, SM; Williams, AR				Bonde, Charlotte Smith; Mejer, Helena; Myhill, Laura J.; Zhu, Ling; Jensen, Penille; Gokgoz, Nilay Budeyri; Krych, Lukasz; Nielsen, Dennis Sandris; Skovgaard, Kerstin; Thamsborg, Stig Milan; Williams, Andrew R.			Dietary seaweed (Saccharina latissima) supplementation in pigs induces localized immunomodulatory effects and minor gut microbiota changes during intestinal helminth infection	SCIENTIFIC REPORTS			English	Article							ASCARIS-SUUM; OESOPHAGOSTOMUM-DENTATUM; NUTRIENT DIGESTIBILITY; LAMINARIA-HYPERBOREA; ASCOPHYLLUM-NODOSUM; TRICHURIS-SUIS; IMMUNE STATUS; FERMENTATION; POPULATIONS; RESISTANCE	Brown seaweeds have a rich bioactive content known to modulate biological processes, including the mucosal immune response and microbiota function, and may therefore have the potential to control enteric pathogens. Here, we tested if dietary seaweed (Saccharina latissima) supplementation could modulate pig gut health with a specific focus on parasitic helminth burdens, gut microbiota composition,…	[Bonde, Charlotte Smith; Mejer, Helena; Myhill, Laura J.; Zhu, Ling; Jensen, Penille; Thamsborg, Stig Milan; Williams, Andrew R.] Univ Copenhagen, Dept Vet & Anim Sci, Frederiksberg, Denmark; [Gokgoz, Nilay Budeyri; Krych, Lukasz; Nielsen, Dennis Sandris] Univ Copenhagen, Dept Food Sci, Frederiksberg, Denmark; [Skovgaard, Kerstin] Tech Univ Denmark, Dept Biotechnol & Biomed, Sect Prot Sci & Bioth…	University of Copenhagen; University of Copenhagen; Technical University of Denmark	Williams, AR (corresponding author), Univ Copenhagen, Dept Vet & Anim Sci, Frederiksberg, Denmark.	arw@sund.ku.dk		Jensen, Penille/0000-0002-3201-4074; skovgaard, kerstin/0000-0001-5663-4879	Green Development and Demonstration Program (GUDP) [34009- 17-1220; SEAPAR]	Green Development and Demonstration Program (GUDP)	This work was funded by the Green Development and Demonstration Program (GUDP) (Project No. 34009- 17-1220; SEAPAR).		72	0	0	2	4	NATURE PORTFOLIO	BERLIN	HEIDELBERGER PLATZ 3, BERLIN, 14197, GERMANY	2045-2322
yes		human	wild	Thailand	Eastern and South-Eastern Asia		no	J	Gobert, GN; Atkinson, LE; Lokko, A; Yoonuan, T; Phuphisut, O; Poodeepiyasawat, A; Homsuwan, N; Mousley, A; Adisakwattana, P				Gobert, Geoffrey N.; Atkinson, Louise E.; Lokko, Andrea; Yoonuan, Tippayarat; Phuphisut, Orawan; Poodeepiyasawat, Akkarin; Homsuwan, Nirundorn; Mousley, Angela; Adisakwattana, Poom			Clinical helminth infections alter host gut and saliva microbiota	PLOS NEGLECTED TROPICAL DISEASES			English	Article							IMPACT	Background Previous reports show altered gut bacterial profiles are associated with helminth infected individuals. Our recently published molecular survey of clinical helminthiases in Thailand border regions demonstrated a more comprehensive picture of infection prevalence when Kato Katz microscopy and copro-qPCR diagnostics were combined. We revealed that Opisthorchis viverrini, hookworm, Ascari…	[Gobert, Geoffrey N.; Atkinson, Louise E.; Lokko, Andrea; Mousley, Angela] Queens Univ Belfast, Sch Biol Sci, Belfast, North Ireland; [Yoonuan, Tippayarat; Phuphisut, Orawan; Poodeepiyasawat, Akkarin; Homsuwan, Nirundorn; Adisakwattana, Poom] Mahidol Univ, Fac Trop Med, Dept Helminthol, Bangkok, Thailand	Queens University Belfast; Mahidol University	Gobert, GN (corresponding author), Queens Univ Belfast, Sch Biol Sci, Belfast, North Ireland.;Adisakwattana, P (corresponding author), Mahidol Univ, Fac Trop Med, Dept Helminthol, Bangkok, Thailand.	g.gobert@qub.ac.uk; poom.adi@mahidol.edu		Gobert, Geoffrey/0000-0001-5884-6453; Atkinson, Dr Louise/0000-0002-5184-2676; /0000-0001-7373-912X	Northern Ireland Department of Economy (DfE) [DFEGCRF17-18/Gobert]; BBSRC [BB/T016396/1, BB/M010392/1] Funding Source: UKRI	Northern Ireland Department of Economy (DfE); BBSRC(UK Research & Innovation (UKRI)Biotechnology and Biological Sciences Research Council (BBSRC))	This work was supported by the Northern Ireland Department of Economy (DfE) (DFEGCRF17-18/Gobert)(GNG,PA). The fundershad no role in the studydesign,data collectionandanalysis,decisionto publish,or preparation of themanuscript.		56	4	4	0	1	PUBLIC LIBRARY SCIENCE	SAN FRANCISCO	1160 BATTERY STREET, STE 100, SAN FRANCISCO, CA 94111 USA	1935-2735
yes		human	wild	Malaysia, United States	Eastern and South-Eastern Asia	Europe and Northern America	no	J	Lee, SC; Tang, MS; Lim, YAL; Choy, SH; Kurtz, ZD; Cox, LM; Gundra, UM; Cho, I; Bonneau, R; Blaser, MJ; Chua, KH; Loke, P				Lee, Soo Ching; Tang, Mei San; Lim, Yvonne A. L.; Choy, Seow Huey; Kurtz, Zachary D.; Cox, Laura M.; Gundra, Uma Mahesh; Cho, Ilseung; Bonneau, Richard; Blaser, Martin J.; Chua, Kek Heng; Loke, P'ng			Helminth Colonization Is Associated with Increased Diversity of the Gut Microbiota	PLOS NEGLECTED TROPICAL DISEASES			English	Article							HEALTH; INFECTION; ANTIBIOTICS; COMMUNITIES; SEQUENCES; UNIFRAC; IMPACT	Soil-transmitted helminths colonize more than 1.5 billion people worldwide, yet little is known about how they interact with bacterial communities in the gut microbiota. Differences in the gut microbiota between individuals living in developed and developing countries may be partly due to the presence of helminths, since they predominantly infect individuals from developing countries, such as the…	[Lee, Soo Ching; Lim, Yvonne A. L.; Choy, Seow Huey] Univ Malaya, Fac Med, Dept Parasitol, Kuala Lumpur, Malaysia; [Tang, Mei San] Monash Univ Malaysia, Jeffrey Cheah Sch Med & Hlth Sci, Johor Baharu, Johor, Malaysia; [Kurtz, Zachary D.; Cox, Laura M.; Cho, Ilseung; Blaser, Martin J.] NYU, Sch Med, Dept Med, New York, NY USA; [Kurtz, Zachary D.; Cox, Laura M.; Gundra, Uma Mahesh; Blaser, Martin J…	Universiti Malaya; Monash University; Monash University Malaysia; New York University; New York University; New York University; Universiti Malaya	Lee, SC (corresponding author), Univ Malaya, Fac Med, Dept Parasitol, Kuala Lumpur, Malaysia.	limailian@um.edu.my; png.loke@nyumc.org	Loke, Png/X-2278-2019; Cox, Laura/ABG-5883-2020; Lee, Soo Ching/J-3159-2014; Bonneau, Richard/ABD-6737-2021; Choy, Seow Huey/AAD-8828-2020; LEE, SOO CHING/ABF-1409-2020; CHUA, KEK HENG/B-5261-2010; Bonneau, Richard/GZL-2900-2022; LIM, YVONNE/B-5276-2010	Cox, Laura/0000-0002-9564-9894; Lee, Soo Ching/0000-0002-5454-2265; Choy, Seow Huey/0000-0003-0020-871X; CHUA, KEK HENG/0000-0002-0452-9994; LIM, YVONNE/0000-0003-4050-6332; Cho, Ilseung/0000-0002-7308-8707	UM/MoHE High Impact Research grant from University of Malaya [H-20001-00-E000061]; Kevin and Marsha Keating Family Foundation; University of Malaya Student Grant [PV024/2011B]; University of Malaya Research Grant [RG494-13HTM]; Diane Belfer Program in Human Microbial Ecology; Knapp Family Fund; National Institutes of Health [AI093811, AI094166]; Broad Medical Research Program; Sigma Xi, The Scien…	UM/MoHE High Impact Research grant from University of Malaya; Kevin and Marsha Keating Family Foundation; University of Malaya Student Grant; University of Malaya Research Grant; Diane Belfer Program in Human Microbial Ecology; Knapp Family Fund; National Institutes of Health(United States Department of Health & Human ServicesNational Institutes of Health (NIH) - USA); Broad Medical Research Prog…	This work was supported by funds from a UM/MoHE High Impact Research (H-20001-00-E000061) grant from University of Malaya (YALL, KHC and PL), the Kevin and Marsha Keating Family Foundation (PL) and University of Malaya Student Grant (PV024/2011B for SCL), University of Malaya Research Grant (RG494-13HTM for KHC and YALL), the Diane Belfer Program in Human Microbial Ecology (IC and MJB), and the K…		62	254	285	2	76	PUBLIC LIBRARY SCIENCE	SAN FRANCISCO	1160 BATTERY STREET, STE 100, SAN FRANCISCO, CA 94111 USA	1935-2735
yes		human	wild	India	Central and Southern Asia		yes	J	Lappan, R; Classon, C; Kumar, S; Singh, OP; de Almeida, RV; Chakravarty, J; Kumari, P; Kansal, S; Sundar, S; Blackwell, JM				Lappan, Rachael; Classon, Cajsa; Kumar, Shashi; Singh, Om Prakash; de Almeida, Ricardo V.; Chakravarty, Jaya; Kumari, Poonam; Kansal, Sangeeta; Sundar, Shyam; Blackwell, Jenefer M.			Meta-taxonomic analysis of prokaryotic and eukaryotic gut flora in stool samples from visceral leishmaniasis cases and endemic controls in Bihar State India	PLOS NEGLECTED TROPICAL DISEASES			English	Article							PENTATRICHOMONAS-HOMINIS; MOLECULAR CHARACTERIZATION; MICROBIOME; COMMUNITIES; CONTRIBUTES; HELMINTHS; THERAPY; HUMANS	Author summary Visceral leishmaniasis (VL), also known as kala-azar, is a potentially fatal disease caused by intracellular parasites of the Leishmania donovani complex. VL is a serious public health problem in rural India, causing high morbidity and mortality, as well as major costs to local and national health budgets. People at risk of VL are also at risk of other neglected tropical diseases (…	[Lappan, Rachael; Blackwell, Jenefer M.] Univ Western Australia, Telethon Kids Inst, Nedlands, WA, Australia; [Classon, Cajsa] Karolinska Inst, Dept Microbiol Tumor & Cell Biol, Solna, Sweden; [Kumar, Shashi; Singh, Om Prakash; Chakravarty, Jaya; Kumari, Poonam; Kansal, Sangeeta; Sundar, Shyam] Banaras Hindu Univ, Inst Med Sci, Dept Med, Varanasi, Uttar Pradesh, India; [de Almeida, Ricardo V.] Un…	University of Western Australia; Telethon Kids Institute; Karolinska Institutet; Banaras Hindu University (BHU); Universidade Federal do Rio Grande do Norte; University of Cambridge	Blackwell, JM (corresponding author), Univ Western Australia, Telethon Kids Inst, Nedlands, WA, Australia.;Blackwell, JM (corresponding author), Univ Cambridge, Dept Pathol, Cambridge, England.	jenefer.blackwell@telethonkids.org.au	Lappan, Rachael/AAD-7677-2019; Classon, Cajsa/GSN-9846-2022	Lappan, Rachael/0000-0002-3543-8243; Singh, Om Prakash/0000-0003-2146-8107; Blackwell, Jenefer/0000-0002-0784-7277	NIH as part of Tropical Medicine Research Centre [U19 AI074321]; Swedish Research Council Vetenskapsradet (VR) [348-20142819]; World Infection Fund (Varldsinfektionsfonden (Vif))	NIH as part of Tropical Medicine Research Centre(United States Department of Health & Human ServicesNational Institutes of Health (NIH) - USAOffice of the Administrator (NIH)); Swedish Research Council Vetenskapsradet (VR)(Swedish Research Council); World Infection Fund (Varldsinfektionsfonden (Vif))	This work was supported by the NIH as part of Tropical Medicine Research Centre award U19 AI074321 (SS and JB), The Swedish Research Council Vetenskapsradet (VR) grant no 348-20142819 CC), and by a travel grant to CC from The World Infection Fund (Varldsinfektionsfonden (Vif). The funders had no role in study design, data collection and analysis, decision to publish, or preparation of the manuscr…		62	33	36	0	11	PUBLIC LIBRARY SCIENCE	SAN FRANCISCO	1160 BATTERY STREET, STE 100, SAN FRANCISCO, CA 94111 USA	1935-2735
no	no parasitic worm							J	Johnke, J; Dirksen, P; Schulenburg, H				Johnke, Julia; Dirksen, Philipp; Schulenburg, Hinrich			Community assembly of the native C. elegans microbiome is influenced by time, substrate and individual bacterial taxa	ENVIRONMENTAL MICROBIOLOGY			English	Article							ABUNDANCE DISTRIBUTIONS; GUT MICROBIOTA; BIODIVERSITY; DIVERSITY; ENVIRONMENT; RESILIENCE; COMPLEXITY; MODELS; HEALTH; CORE	Microbiome communities are complex assemblages of bacteria. The dissection of their assembly dynamics is challenging because it requires repeated sampling of both host and source communities. We used the nematode Caenorhabditis elegans as a model to study these dynamics. We characterized microbiome variation from natural worm populations and their substrates for two consecutive years using 16S rD…	[Johnke, Julia; Dirksen, Philipp; Schulenburg, Hinrich] Univ Kiel, Zool Inst, Evolutionary Ecol & Genet, Kiel, Germany; [Dirksen, Philipp; Schulenburg, Hinrich] Max Planck Inst Evolutionary Biol, Plon, Germany	University of Kiel; Max Planck Society	Johnke, J (corresponding author), Univ Kiel, Zool Inst, Evolutionary Ecol & Genet, Kiel, Germany.	jjohnke@zoologie.unikiel.de	Johnke, Julia/GXW-3235-2022; Johnke, Julia/D-3886-2015	Johnke, Julia/0000-0003-0922-4281					79	33	36	4	32	WILEY	HOBOKEN	111 RIVER ST, HOBOKEN 07030-5774, NJ USA	1462-2912	1462-2920
no	no helminth diversity (helminth infections lumped)							J	Montero, BK; Uddin, W; Schwensow, N; Gillingham, MAF; Ratovonamana, YR; Rakotondranary, SJ; Corman, V; Drosten, C; Ganzhorn, JU; Sommer, S				Montero, B. Karina; Uddin, Wasim; Schwensow, Nina; Gillingham, Mark A. F.; Ratovonamana, Yedidya R.; Rakotondranary, S. Jacques; Corman, Victor; Drosten, Christian; Ganzhorn, Joerg U.; Sommer, Simone			Evidence of MHC class I and II influencing viral and helminth infection via the microbiome in a non-human primate	PLOS PATHOGENS			English	Article							MAJOR HISTOCOMPATIBILITY COMPLEX; COLONIC EPITHELIAL-CELLS; REGULATORY T-CELLS; ANKYLOSING-SPONDYLITIS; INTESTINAL MICROBIOTA; CAMPYLOBACTER-JEJUNI; FATTY-ACIDS; COLONIZATION; RESISTANCE; DIVERSITY	Until recently, the study of major histocompability complex (MHC) mediated immunity has focused on the direct link between MHC diversity and susceptibility to parasite infection. However, MHC genes can also influence host health indirectly through the sculpting of the bacterial community that in turn shape immune responses. We investigated the links between MHC class I and II gene diversity gut m…	[Montero, B. Karina; Ratovonamana, Yedidya R.; Rakotondranary, S. Jacques; Ganzhorn, Joerg U.] Univ Hamburg, Inst Zool Anim Ecol & Conservat, Hamburg, Germany; [Uddin, Wasim; Schwensow, Nina; Gillingham, Mark A. F.; Sommer, Simone] Univ Ulm, Inst Evolutionary Ecol & Conservat Genom, Ulm, Germany; [Ratovonamana, Yedidya R.; Rakotondranary, S. Jacques] Univ Antananarivo, Fac Sci, Dept Biol Anim, An…	University of Hamburg; Ulm University; University Antananarivo; Berlin Institute of Health; Free University of Berlin; Humboldt University of Berlin; Charite Universitatsmedizin Berlin	Montero, BK (corresponding author), Univ Hamburg, Inst Zool Anim Ecol & Conservat, Hamburg, Germany.	b.karina.montero@gmail.com	Gillingham, Mark AF/B-2152-2012; Ganzhorn, Joerg/AAO-6955-2020; Alp, Gulcin/KFQ-3761-2024; Corman, Victor M/K-1319-2019; , Wasimuddin/N-9486-2014	Ganzhorn, Joerg/0000-0003-1395-9758; Corman, Victor M/0000-0002-3605-0136; , Wasimuddin/0000-0002-8314-8160; Montero, B. Karina/0000-0003-4246-6004	Bundesministerium fur Bildung und Forschung SuLaMa/BMBF [FKZ 01LL0914]; Deutsche Forschungsgemeinschaft, DFG [SPP 1596, Ga 342/19-1]	Bundesministerium fur Bildung und Forschung SuLaMa/BMBF(Federal Ministry of Education & Research (BMBF)); Deutsche Forschungsgemeinschaft, DFG(German Research Foundation (DFG))	JUG was funded by the Bundesministerium fur Bildung und Forschung SuLaMa/BMBF (FKZ 01LL0914) (https://www.bmbf.de/en/research-funding-1411.html) JUG was funded by the Deutsche Forschungsgemeinschaft, DFG, SPP 1596 Ecology and Species Barriers in Emerging Viral Diseases, Ga 342/19-1, (https://www.dfg.de/en/research_funding/index.html) The funders had no role in study design, data collection and an…		135	21	22	2	20	PUBLIC LIBRARY SCIENCE	SAN FRANCISCO	1160 BATTERY STREET, STE 100, SAN FRANCISCO, CA 94111 USA	1553-7366	1553-7374
no	single-species							J	Bhat, AH; Tak, H; Ganai, BA; Malik, IM; Bambou, JC				Bhat, Abid Hussain; Tak, Hidayatullah; Ganai, Bashir Ahmad; Malik, Ishfaq Majeed; Bambou, Jean-Christophe			Beyond parasitism: Exploring the microbial profile of Haemonchus contortus and its predilection site (abomasum) in Kashmir Merino sheep	VETERINARY PARASITOLOGY			English	Article						Kashmir Merino sheep; Metagenomics; Haemonchus contortus; Host-Parasite relationship; Microbiome; Bacteria	BACTERIA; HEALTH	Gastrointestinal helminth infection, particularly by Haemonchus contortus, poses significant challenges to sheep farming worldwide. While anthelmintic drugs have been traditional control measures, the emergence of resistance calls for alternative strategies. Understanding the interaction between parasites, host, and their microbiome is crucial for management of helminth infection. This study intr…	[Bhat, Abid Hussain; Tak, Hidayatullah; Malik, Ishfaq Majeed] Univ Kashmir, Dept Zool, Srinagar 190006, India; [Ganai, Bashir Ahmad] Univ Kashmir, Ctr Res Dev, Srinagar 190006, India; [Bambou, Jean-Christophe] INRAE, ASSET, F-97170 Guadeloupe, France	University of Kashmir; University of Kashmir; INRAE	Bhat, AH; Malik, IM (corresponding author), Univ Kashmir, Dept Zool, Srinagar 190006, India.	bio.abid@gmail.com; malikishfaqmajeed023@gmail.com			Centre of Scientific and Industrial Research Human Resource Development Group in India	Centre of Scientific and Industrial Research Human Resource Development Group in India	The authors express their gratitude to the Centre of Scientific and Industrial Research Human Resource Development Group in India generously supporting this study financially		50	0	0	0	0	ELSEVIER	AMSTERDAM	RADARWEG 29, 1043 NX AMSTERDAM, NETHERLANDS	0304-4017	1873-2550
no	no helminth diversity (helminth infections lumped)							J	Paz, EA; Chua, EG; Ul Hassan, S; Greeff, JC; Palmer, DG; Liu, SM; Lamichhane, B; Sepúlveda, N; Liu, JH; Tay, CY; Martin, GB				Paz, Erwin A.; Chua, Eng Guan; Ul Hassan, Shamshad; Greeff, Johan C.; Palmer, Dieter G.; Liu, Shimin; Lamichhane, Binit; Sepulveda, Nestor; Liu, Junhua; Tay, Chin Yen; Martin, Graeme B.			Bacterial communities in the gastrointestinal tract segments of helminth-resistant and helminth-susceptible sheep	ANIMAL MICROBIOME			English	Article						Sheep; Microbiome; Helminth; Faecal-egg count; 16S rRNA gene sequencing; Nematode; Short-chain fatty acids	HAEMONCHUS-CONTORTUS; NEMATODE PARASITES; GENETIC-RESISTANCE; RESILIENCE; DIAGNOSIS; SELECTION	Background Helminth parasitism is a world-wide problem in livestock industries, with major impacts on health, welfare and productivity. The role of the gut microbiota in host-helminth interactions in ruminants has been extensively examined and the present study added to this body of knowledge by assessing the effects of resistance and susceptibility to helminth infection in the gastro-intestinal …	[Paz, Erwin A.; Ul Hassan, Shamshad; Greeff, Johan C.; Liu, Shimin; Martin, Graeme B.] Univ Western Australia, UWA Inst Agr, Perth, WA 6009, Australia; [Chua, Eng Guan; Ul Hassan, Shamshad; Lamichhane, Binit; Tay, Chin Yen] Univ Western Australia, Marshall Ctr Infect Dis Res & Training, Sch Biomed Sci, Helicobacter Res Lab, Perth, WA 6009, Australia; [Greeff, Johan C.; Palmer, Dieter G.] Dept Pri…	University of Western Australia; University of Western Australia; Universidad de La Frontera; Nanjing Agricultural University	Paz, EA (corresponding author), Univ Western Australia, UWA Inst Agr, Perth, WA 6009, Australia.;Paz, EA (corresponding author), Cy OConnor ERADE Village Fdn, POB 1, North Dandalup, WA 6207, Australia.	erwin.pazmunoz@uwa.edu.au	Chua, Eng Guan/W-3023-2019; Martin, Graeme B/A-2618-2008; Tay, Chin Yen/AAZ-8785-2021; Sepulveda, Nestor/H-8699-2018	Chua, Eng Guan/0000-0002-1508-5284; Tay, Chin Yen/0000-0001-9705-4010; PAZ, ERWIN A./0000-0003-4093-7415; Hassan, Dr Shamshad Ul/0000-0002-0132-327X; Lamichhane, Binit/0000-0002-5808-8274	National Commission for Scientific and Technological Research (Chile) [74160038]; Department of Primary Industries and Regional Development of Western Australia	National Commission for Scientific and Technological Research (Chile); Department of Primary Industries and Regional Development of Western Australia	EAP received postdoctoral fellowship support (reference number 74160038) from the National Commission for Scientific and Technological Research (Chile). The Department of Primary Industries and Regional Development of Western Australia is thanked for making funds available for this experiment.		48	6	7	1	10	BMC	LONDON	CAMPUS, 4 CRINAN ST, LONDON N1 9XW, ENGLAND		2524-4671
no	no empirics/analyses							J	Cortés, A; Peachey, L; Scotti, R; Jenkins, TP; Cantacessi, C				Cortes, Alba; Peachey, Laura; Scotti, Riccardo; Jenkins, Timothy P.; Cantacessi, Cinzia			Helminth-microbiota cross-talk - A journey through the vertebrate digestive system	MOLECULAR AND BIOCHEMICAL PARASITOLOGY			English	Article						Helminth-microbiota interactions; Gastrointestinal tract; Bacterial 16S rRNA sequencing; Microbial richness; Microbial diversity; Lactobacilli; Prevotella	GUT MICROBIOTA; HOOKWORM INFECTION; COLONIZATION; RESISTANCE; BACTERIUM; RESPONSES; REVEALS	The gastrointestinal (GI) tract of vertebrates is inhabited by a vast array of organisms, i.e., the microbiota and macrobiota. The former is composed largely of commensal microorganisms, which play vital roles in host nutrition and maintenance of energy balance, in addition to supporting the development and function of the vertebrate immune system. By contrast, the macrobiota includes parasitic h…	[Cortes, Alba; Peachey, Laura; Scotti, Riccardo; Jenkins, Timothy P.; Cantacessi, Cinzia] Univ Cambridge, Dept Vet Med, Madingley Rd, Cambridge CB3 0ES, England; [Peachey, Laura] Univ Bristol, Fac Hlth Sci, Bristol Vet Sch, Langford House, Bristol BS40 5DU, Avon, England	University of Cambridge; University of Bristol	Cantacessi, C (corresponding author), Univ Cambridge, Dept Vet Med, Madingley Rd, Cambridge CB3 0ES, England.	cc779@cam.ac.uk	Cantacessi, Cinzia/B-7356-2014; Cortés Carbonell, Alba/HKP-1719-2023; Jenkins, Timothy P./B-4714-2019	Peachey, Laura/0000-0001-8576-3661; Jenkins, Timothy P./0000-0003-2979-5663; Cortes Carbonell, Alba/0000-0002-9027-8780	Fundacion Alfonso Martin Escudero (Madrid, Spain); Elsevier; Isaac Newton Trust; Biotechnology and Biological Sciences Research Council UK; University of Cambridge	Fundacion Alfonso Martin Escudero (Madrid, Spain); Elsevier; Isaac Newton Trust; Biotechnology and Biological Sciences Research Council UK(UK Research & Innovation (UKRI)Biotechnology and Biological Sciences Research Council (BBSRC)); University of Cambridge(University of Cambridge)	AC is supported by a postdoctoral fellowship from Fundacion Alfonso Martin Escudero (Madrid, Spain). AC's participation in the 2019 'Molecular Helminthology: An Integrated Approach' meeting was kindly partially supported by a scholarship by Elsevier. Research in the CC laboratory is supported by grants by the Isaac Newton Trust, the Biotechnology and Biological Sciences Research Council UK and th…		93	40	41	1	12	ELSEVIER	AMSTERDAM	RADARWEG 29, 1043 NX AMSTERDAM, NETHERLANDS	0166-6851	1872-9428
no	database paper							J	Scotti, R; Southern, S; Boinett, C; Jenkins, TP; Cortés, A; Cantacessi, C				Scotti, Riccardo; Southern, Stuart; Boinett, Christine; Jenkins, Timothy P.; Cortes, Alba; Cantacessi, Cinzia			MICHELINdb: a web-based tool for mining of helminth-microbiota interaction datasets, and a meta-analysis of current research	MICROBIOME			English	Article							GASTROINTESTINAL-TRACT; HOOKWORM INFECTION; HEALTH-EDUCATION; GUT MICROBIOTA; IMPACT; SCHISTOSOMIASIS; INTERVENTION; DIVERSITY; COMMUNITY; KNOWLEDGE	Background The complex network of interactions occurring between gastrointestinal (GI) and extra-intestinal (EI) parasitic helminths of humans and animals and the resident gut microbial flora is attracting increasing attention from biomedical researchers, because of the likely implications for the pathophysiology of helminth infection and disease. Nevertheless, the vast heterogeneity of study des…	[Scotti, Riccardo; Southern, Stuart; Boinett, Christine; Jenkins, Timothy P.; Cortes, Alba; Cantacessi, Cinzia] Univ Cambridge, Dept Vet Med, Madingley Rd, Cambridge CB3 0ES, England; [Scotti, Riccardo] Quadram Inst Biosci, Norwich Res Pk, Norwich, Norfolk, England	University of Cambridge; UK Research & Innovation (UKRI); Biotechnology and Biological Sciences Research Council (BBSRC); Quadram Institute	Cantacessi, C (corresponding author), Univ Cambridge, Dept Vet Med, Madingley Rd, Cambridge CB3 0ES, England.	cc779@cam.ac.uk	Cortés Carbonell, Alba/HKP-1719-2023; Cantacessi, Cinzia/B-7356-2014; Jenkins, Timothy P./B-4714-2019	Cantacessi, Cinzia/0000-0001-6863-2950; Jenkins, Timothy P./0000-0003-2979-5663	Isaac Newton Trust; University of Cambridge Returning Carers scheme; Biotechnology and Biological Sciences Research Council (UK); Fundacion Alfonso Martin Escudero (Madrid, Spain)	Isaac Newton Trust; University of Cambridge Returning Carers scheme; Biotechnology and Biological Sciences Research Council (UK)(UK Research & Innovation (UKRI)Biotechnology and Biological Sciences Research Council (BBSRC)); Fundacion Alfonso Martin Escudero (Madrid, Spain)	This work was funded by grants from the Isaac Newton Trust and by the University of Cambridge Returning Carers scheme awarded to CC. TPJ is the grateful recipient of a PhD scholarship by the Biotechnology and Biological Sciences Research Council (UK). AC is supported by a postdoctoral fellowship from Fundacion Alfonso Martin Escudero (Madrid, Spain).		67	18	20	0	14	BMC	LONDON	CAMPUS, 4 CRINAN ST, LONDON N1 9XW, ENGLAND	2049-2618
no	single-species							J	Colin, Y; Molbert, N; Berthe, T; Agostini, S; Alliot, F; Decencière, B; Millot, A; Goutte, A; Petit, F				Colin, Yannick; Molbert, Noelie; Berthe, Thierry; Agostini, Simon; Alliot, Fabrice; Decenciere, Beatriz; Millot, Alexis; Goutte, Aurelie; Petit, Fabienne			Dysbiosis of fish gut microbiota is associated with helminths parasitism rather than exposure to PAHs at environmentally relevant concentrations	SCIENTIFIC REPORTS			English	Article							END-POINT; METABOLISM; ACANTHOCEPHALA; HEALTH; MICE; DIET	Although parasite infection and pollution are common threats facing wild populations, the response of the gut microbiota to the joint impact of these stressors remains largely understudied. Here, we experimentally investigated the effects of exposure to Polycyclic Aromatic Hydrocarbons (PAHs) and infection by a common acanthocephalan intestinal parasite (Pomphorhynchus sp.) on the gut microbial f…	[Colin, Yannick; Berthe, Thierry; Petit, Fabienne] Normandie Univ, CNRS, UNICAEN, UNIROUEN,M2C, F-76821 Rouen, France; [Colin, Yannick; Molbert, Noelie; Berthe, Thierry; Alliot, Fabrice; Goutte, Aurelie; Petit, Fabienne] Sorbonne Univ, CNRS, EPHE, UMR METIS, F-75005 Paris, France; [Agostini, Simon; Decenciere, Beatriz; Millot, Alexis] PSL Univ, Ecole normale Super, Ctr Rech Ecol Expt & Predict CE…	Universite de Caen Normandie; Universite de Rouen Normandie; Centre National de la Recherche Scientifique (CNRS); Sorbonne Universite; Centre National de la Recherche Scientifique (CNRS); Universite PSL; Ecole Pratique des Hautes Etudes (EPHE); Centre National de la Recherche Scientifique (CNRS); Universite PSL; Ecole Pratique des Hautes Etudes (EPHE); Centre National de la Recherche Scientifique…	Colin, Y (corresponding author), Normandie Univ, CNRS, UNICAEN, UNIROUEN,M2C, F-76821 Rouen, France.;Colin, Y (corresponding author), Sorbonne Univ, CNRS, EPHE, UMR METIS, F-75005 Paris, France.	yannick.colin@univ-rouen.fr	Goutte, Aurelie/JZT-6808-2024; COLIN, Yannick/L-4121-2017	COLIN, Yannick/0000-0002-7074-9311	Ecole pratique des hautes etudes (EPHE); Sorbonne University Environmental Transition Institute	Ecole pratique des hautes etudes (EPHE); Sorbonne University Environmental Transition Institute	This work was financially supported by the Ecole pratique des hautes etudes (EPHE) for experimental equipment and CNRS UMR 7619 METIS for microbial analysis. N. Molbert was funded by a PhD grant from Sorbonne University Environmental Transition Institute. This work benefited from technical and human resources provided by CEREEP-Ecotron Ile-De-France (CNRS/ENS UMS 3194).		64	3	3	4	12	NATURE PORTFOLIO	BERLIN	HEIDELBERGER PLATZ 3, BERLIN, 14197, GERMANY	2045-2322
yes		bird	wild	United States	Europe and Northern America		yes	J	Williams, CK; Davidson, R; Lutz, RS; Applegate, RD				Williams, CK; Davidson, R; Lutz, RS; Applegate, RD			Health status of northern bobwhite quail (Colinus virginianus) in eastern Kansas	AVIAN DISEASES			English	Article						avian pox; coccidia; Kansas; Mycoplasma; northern bobwhite; parasite; Salmonella	HELMINTH PARASITISM; FLORIDA; ECOLOGY	The health status of wild northern bobwhite quail (Colinus virginianus) from Lyon County, Kansas, was evaluated by conducting comprehensive health assessments on 25 birds. Gross lesions indicative of avian pox, ulcerative enteritis, and quail bronchitis were not present. Serologic tests for antibodies to Salmonella pullorum, Salmonella gallinarum, Pasteurella multocida, Mycoplasma gallisepticum, …	Univ Wisconsin, Dept Wildlife Ecol, Russell Labs, Madison, WI 53706 USA; Univ Georgia, Coll Vet Med, SE Cooperat Wildlife Dis Study, Athens, GA 30602 USA; Res & Survey Off, Dept Wildlife Pk, Emporia, KS 66801 USA	University of Wisconsin System; University of Wisconsin Madison; University System of Georgia; University of Georgia	Williams, CK (corresponding author), Univ Wisconsin, Dept Wildlife Ecol, Russell Labs, 1630 Linden Dr, Madison, WI 53706 USA.		Williams, Chris K/B-4037-2012; Applegate, Roger D./J-2615-2019	Applegate, Roger D./0000-0002-4620-1380					34	10	15	1	18	AMER ASSOC AVIAN PATHOLOGISTS	KENNETT SQ	UNIV PENN, NEW BOLTON CENTER, KENNETT SQ, PA 19348-1692 USA	0005-2086
yes		mammal	wild	Tanzania	Sub-Saharan Africa		no	J	Barelli, C; Donati, C; Albanese, D; Pafco, B; Modry, D; Rovero, F; Hauffe, HC				Barelli, Claudia; Donati, Claudio; Albanese, Davide; Pafco, Barbora; Modry, David; Rovero, Francesco; Hauffe, Heidi C.			Interactions between parasitic helminths and gut microbiota in wild tropical primates from intact and fragmented habitats	SCIENTIFIC REPORTS			English	Article							HUMAN HEALTH; BIODIVERSITY; INFECTION; IMPACT; DIET; DNA	The mammalian gastrointestinal tract harbours a highly complex ecosystem composed of a variety of micro- (bacteria, fungi, viruses, protozoans) and macro-organisms (helminths). Although most microbiota research focuses on the variation of single gut components, the crosstalk between components is still poorly characterized, especially in hosts living under natural conditions. We investigated the …	[Barelli, Claudia; Hauffe, Heidi C.] Fdn Edmund Mach, Res & Innovat Ctr, Conservat Genet Res Unit, San Michele All Adige, Italy; [Barelli, Claudia; Rovero, Francesco] Univ Florence, Dept Biol, Sesto Fiorentino, Italy; [Donati, Claudio; Albanese, Davide] Fdn Edmund Mach, Res & Innovat Ctr, Computat Biol Res Unit, S Michelealladige, Italy; [Pafco, Barbora; Modry, David] Univ Vet Sci, Dept Pathol & …	Fondazione Edmund Mach; University of Florence; Fondazione Edmund Mach; University of Veterinary Sciences Brno; Czech Academy of Sciences; Institute of Vertebrate Biology of the Czech Academy of Sciences; Czech Academy of Sciences; Biology Centre of the Czech Academy of Sciences; Masaryk University Brno	Barelli, C (corresponding author), Fdn Edmund Mach, Res & Innovat Ctr, Conservat Genet Res Unit, San Michele All Adige, Italy.;Barelli, C (corresponding author), Univ Florence, Dept Biol, Sesto Fiorentino, Italy.	barelli.cla@gmail.com	Barelli, Claudia/HZH-9698-2023; Donati, Claudio/AAF-1246-2020; Rovero, Francesco/AAI-3157-2020; Pafco, Barbora/A-4395-2018; Hauffe, Heidi Christine/B-9105-2011	Rovero, Francesco/0000-0001-6688-1494; Donati, Claudio/0000-0001-8688-1651; Pafco, Barbora/0000-0003-1395-0841; Hauffe, Heidi Christine/0000-0003-3098-8964	European Union's Horizon 2020 research and innovation programme under the Marie Sklodowska-Curie grant [752399]; Marie Curie Actions (MSCA) [752399] Funding Source: Marie Curie Actions (MSCA)	European Union's Horizon 2020 research and innovation programme under the Marie Sklodowska-Curie grant(Marie Curie Actions); Marie Curie Actions (MSCA)(Marie Curie Actions)	We are very grateful to the Tanzania Commission for Science and Technology (COSTECH), Tanzania Wildlife Research Institute (TAWIRI) and Tanzania National Parks (TANAPA) for granting us permissions to conduct the study (COSTECH Permit n. 2016-267-ER-2009-49). Data collection and analyses were funded by the European Union's Horizon 2020 research and innovation programme under the Marie Sklodowska-C…		76	12	15	1	22	NATURE PORTFOLIO	BERLIN	HEIDELBERGER PLATZ 3, BERLIN, 14197, GERMANY	2045-2322
no	single-species							J	Jorge, F; Dheilly, NM; Froissard, C; Wainwright, E; Poulin, R				Jorge, Fatima; Dheilly, Nolwenn M.; Froissard, Celine; Wainwright, Eleanor; Poulin, Robert			Consistency of Bacterial Communities in a Parasitic Worm: Variation Throughout the Life Cycle and Across Geographic Space	MICROBIAL ECOLOGY			English	Article						Bacteria; Ontogenetic variation; Life cycle; Philophthalmus attenuatus; Spatial variation; Trematode	GUT MICROBIOTA; DIGENEAN HOST; DIVERSITY; TRANSMISSION; TREMATODE; ELEGANS	Microbial communities within metazoans are increasingly linked with development, health and behaviour, possibly functioning as integrated evolutionary units with the animal in which they live. This would require microbial communities to show some consistency both ontogenetically (across life stages) and geographically (among populations). We characterise the bacteriome of the parasitic trematode …	[Jorge, Fatima; Froissard, Celine; Wainwright, Eleanor; Poulin, Robert] Univ Otago, Dept Zool, POB 56, Dunedin 9054, New Zealand; [Dheilly, Nolwenn M.] SUNY Stony Brook, Sch Marine & Atmospher Sci, Stony Brook, NY 11794 USA; [Dheilly, Nolwenn M.] Agence Natl Secur Sanit Alimentat Environm & Trav, ANSES, Lab Ploufragan Plouzane, Unite Genet Virale Biosecur, Ploufragan, France	University of Otago; State University of New York (SUNY) System; State University of New York (SUNY) Stony Brook; Agence Nationale de Securite Sanitaire de l'Alimentation, de l'Environnement du Travail (ANSES); Ploufragan-Plouzane Niort Laboratory	Poulin, R (corresponding author), Univ Otago, Dept Zool, POB 56, Dunedin 9054, New Zealand.	robert.poulin@otago.ac.nz	dheilly, nolwenn M/AAU-9185-2020; Poulin, Robert/C-3117-2008	dheilly, nolwenn M/0000-0002-3675-5013; Poulin, Robert/0000-0003-1390-1206	Marsden Fund (Royal Society of New Zealand)	Marsden Fund (Royal Society of New Zealand)(Royal Society of New ZealandMarsden Fund (NZ))	The work was funded by a grant from the Marsden Fund (Royal Society of New Zealand) to RP (principal investigator) and NMD (associate investigator).		62	11	11	0	3	SPRINGER	NEW YORK	ONE NEW YORK PLAZA, SUITE 4600, NEW YORK, NY, UNITED STATES	0095-3628	1432-184X
no	single-species							J	Li, RW; Li, WZ; Sun, JJ; Yu, P; Baldwin, RL; Urban, JF				Li, Robert W.; Li, Weizhong; Sun, Jiajie; Yu, Peng; Baldwin, Ransom L.; Urban, Joseph F.			The effect of helminth infection on the microbial composition and structure of the caprine abomasal microbiome	SCIENTIFIC REPORTS			English	Article							HAEMONCHUS-CONTORTUS; DIVERSITY; PH; NUTRITION; ABILITY; LAMBS	Haemonchus contortus is arguably the most injurious helminth parasite for small ruminants. We characterized the impact of H. contortus infection on the caprine abomasal microbiome. Fourteen parasite naive goats were inoculated with 5,000 H. contortus infective larvae and followed for 50 days. Six age-matched naive goats served as uninfected controls. Reduced bodyweight gain and a significant incr…	[Li, Robert W.; Sun, Jiajie; Baldwin, Ransom L.] ARS, USDA, Anim Genom & Improvement Lab, Beltsville, MD 20705 USA; [Li, Weizhong] J Craig Venter Inst, La Jolla, CA 92037 USA; [Yu, Peng] Texas A&M Univ, Dept Elect & Comp Engn, College Stn, TX 77843 USA; [Yu, Peng] Texas A&M Univ, TEES AgriLife Ctr Bioinformat & Genom Syst Engn C, College Stn, TX 77843 USA; [Urban, Joseph F.] ARS, USDA, Beltsville…	United States Department of Agriculture (USDA); J. Craig Venter Institute; Texas A&M University System; Texas A&M University College Station; Texas A&M University System; Texas A&M University College Station; United States Department of Agriculture (USDA); South China Agricultural University	Li, RW (corresponding author), ARS, USDA, Anim Genom & Improvement Lab, Beltsville, MD 20705 USA.	Robert.Li@ars.usda.gov	Yu, Peng/KUC-5680-2024; Li, Weizhong/A-9735-2008	Yu, Peng/0000-0002-0242-7003; Urban, Joseph/0000-0002-1590-8869; Li, Weizhong/0000-0003-1804-9403	USDA National Institute of Food and Agriculture [2013-67015-22957]	USDA National Institute of Food and Agriculture(United States Department of Agriculture (USDA))	We would like to thank Deborah Hebert for her technical assistance. Mention of trade names or commercial products in this publication is solely for the purpose of providing specific information and does not imply recommendation or endorsement by the U.S. Department of Agriculture (USDA). The USDA is an equal opportunity provider and employer. WL were partially supported by the USDA National Insti…		43	96	107	1	37	NATURE PORTFOLIO	BERLIN	HEIDELBERGER PLATZ 3, BERLIN, 14197, GERMANY	2045-2322
no	no parasitic worm							J	Pochron, S; Simon, L; Mirza, A; Littleton, A; Sahebzada, F; Yudell, M				Pochron, Sharon; Simon, Leora; Mirza, Ashra; Littleton, Anne; Sahebzada, Feisal; Yudell, Michael			Glyphosate but not Roundup harms earthworms (Eisenia fetida)	CHEMOSPHERE			English	Article						Glyphosate-based herbicides; Soil invertebrate; Earthworm health; Soil health; Earthworm diet	SOIL MICROBIAL ACTIVITY; HERBICIDES; TOXICITY; FORMULATIONS; EXPOSURE; BIOMASS; MICROORGANISMS; REPRODUCTION; PESTICIDES; DIVERSITY	Glyphosate is the active ingredient in Roundup (R) formulations. While multiple studies have documented the toxicity, environmental persistence, and tendency to spread for glyphosate and Roundup (R), few studies have compared the toxicity of glyphosate-based formulations to the toxicity of pure glyphosate for soil invertebrates, which contact both the herbicide and the formulations. Hundreds of f…	[Pochron, Sharon; Simon, Leora; Mirza, Ashra; Littleton, Anne; Sahebzada, Feisal; Yudell, Michael] SUNY Stony Brook, Sch Marine & Atmospher Sci, Sustainabil Studies Program, Stony Brook, NY 11794 USA	State University of New York (SUNY) System; State University of New York (SUNY) Stony Brook	Pochron, S (corresponding author), SUNY Stony Brook, Sch Marine & Atmospher Sci, Sustainabil Studies Program, Stony Brook, NY 11794 USA.	Sharon.Pochron@stonybrook.edu		Pochron, Sharon/0000-0002-3790-7197					70	34	36	7	88	PERGAMON-ELSEVIER SCIENCE LTD	OXFORD	THE BOULEVARD, LANGFORD LANE, KIDLINGTON, OXFORD OX5 1GB, ENGLAND	0045-6535	1879-1298
no	no parasitic worm							J	Berg, M; Stenuit, B; Ho, J; Wang, A; Parke, C; Knight, M; Alvarez-Cohen, L; Shapira, M				Berg, Maureen; Stenuit, Ben; Ho, Joshua; Wang, Andrew; Parke, Caitlin; Knight, Matthew; Alvarez-Cohen, Lisa; Shapira, Michael			Assembly of the Caenorhabditis elegans gut microbiota from diverse soil microbial environments	ISME JOURNAL			English	Article							BACTERIA; COMMUNITY; NEMATODES; DIET; ASSOCIATION; INFECTION; MODELS; IMPACT; CELLS; FOOD	It is now well accepted that the gut microbiota contributes to our health. However, what determines the microbiota composition is still unclear. Whereas it might be expected that the intestinal niche would be dominant in shaping the microbiota, studies in vertebrates have repeatedly demonstrated dominant effects of external factors such as host diet and environmental microbial diversity. Hypothes…	[Berg, Maureen; Ho, Joshua; Wang, Andrew; Parke, Caitlin; Shapira, Michael] Univ Calif Berkeley, Dept Integrat Biol, 3040 Valley Life Sci Bldg 3140, Berkeley, CA 94720 USA; [Stenuit, Ben; Alvarez-Cohen, Lisa] Univ Calif Berkeley, Dept Civil & Environm Engn, Berkeley, CA 94720 USA; [Knight, Matthew; Shapira, Michael] Univ Calif Berkeley, Grad Grp Microbiol, Berkeley, CA 94720 USA	University of California System; University of California Berkeley; University of California System; University of California Berkeley; University of California System; University of California Berkeley	Shapira, M (corresponding author), Univ Calif Berkeley, Dept Integrat Biol, 3040 Valley Life Sci Bldg 3140, Berkeley, CA 94720 USA.	mshapira@berkeley.edu		Stenuit, Benoit/0000-0002-0326-5544; Berg, Maureen/0000-0002-0745-2742	National Science Foundation Graduate Research Fellowship Program [DGE 1106400]; Superfund Research Program (SRP) [P42-ES04705-14]; NIH S10 Instrumentation Grants [S10RR029668, S10RR027303]	National Science Foundation Graduate Research Fellowship Program(National Science Foundation (NSF)); Superfund Research Program (SRP); NIH S10 Instrumentation Grants	We thank Dr Lior Pachter for the use of his lab's computer cluster, Dr Kent McDonald and Reena Zalpuri for their guidance and work with electron microscopy, Dr Limeng Liu for useful ideas and to Dr Michael Nachman for useful comments. MB was supported by the National Science Foundation Graduate Research Fellowship Program (DGE 1106400). BS and LAC acknowledge the Superfund Research Program (SRP) …		71	237	256	19	169	NATURE PUBLISHING GROUP	LONDON	MACMILLAN BUILDING, 4 CRINAN ST, LONDON N1 9XW, ENGLAND	1751-7362	1751-7370
no	single-species							J	Knutie, SA; Wilkinson, CL; Kohl, KD; Rohr, JR				Knutie, Sarah A.; Wilkinson, Christina L.; Kohl, Kevin D.; Rohr, Jason R.			Early-life disruption of amphibian microbiota decreases later-life resistance to parasites	NATURE COMMUNICATIONS			English	Article							GUT MICROBIOTA; HEALTH; PROFILES; BACTERIA; IMMUNITY; INNATE; IMPACT	Changes in the early-life microbiota of hosts might affect infectious disease risk throughout life, if such disruptions during formative times alter immune system development. Here, we test whether an early-life disruption of host-associated microbiota affects later-life resistance to infections by manipulating the microbiota of tadpoles and challenging them with parasitic gut worms as adults. We…	[Knutie, Sarah A.; Wilkinson, Christina L.; Rohr, Jason R.] Univ S Florida, Dept Integrat Biol, Tampa, FL 33620 USA; [Kohl, Kevin D.] Vanderbilt Univ, Dept Biol Sci, 465 21st Ave South, Nashville, TN 37235 USA; [Knutie, Sarah A.] Univ Connecticut, Dept Ecol & Evolutionary Biol, Storrs, CT 06269 USA; [Kohl, Kevin D.] Univ Pittsburgh, Dept Biol Sci, Pittsburgh, PA 15260 USA	State University System of Florida; University of South Florida; Vanderbilt University; University of Connecticut; Pennsylvania Commonwealth System of Higher Education (PCSHE); University of Pittsburgh	Knutie, SA (corresponding author), Univ S Florida, Dept Integrat Biol, Tampa, FL 33620 USA.;Knutie, SA (corresponding author), Univ Connecticut, Dept Ecol & Evolutionary Biol, Storrs, CT 06269 USA.	saknutie@gmail.com	Rohr, Jason R./AAJ-5856-2021	Kohl, Kevin/0000-0003-1126-2949; Knutie, Sarah/0000-0001-6423-9561	British Ecological Society [5599-6643]; National Science Foundation [EF-1241889]; National Institute of Health [R01GM109499, R01TW010286]; United States Department of Agriculture [NRI 2006-01370, 2009-35102-0543]; Environmental Protection Agency [CAREER 83518801]; Division Of Environmental Biology; Direct For Biological Sciences [1241889] Funding Source: National Science Foundation	British Ecological Society; National Science Foundation(National Science Foundation (NSF)); National Institute of Health(United States Department of Health & Human ServicesNational Institutes of Health (NIH) - USA); United States Department of Agriculture(United States Department of Agriculture (USDA)); Environmental Protection Agency; Division Of Environmental Biology; Direct For Biological Scie…	We thank Lauren Shea, Virginia Caponera, Amanda Dubour, Sophia Estrada, Sahara Peters, and Shaun Sehgal for assistance with the study and Doug Woodhams and Whitney Holden for helpful discussions on experimental design. We also thank Elisabeth Bik and two anonymous reviewers for comments that improved the manuscript. This research was funded by grants from the British Ecological Society (5599-6643…		41	120	132	3	46	NATURE PORTFOLIO	BERLIN	HEIDELBERGER PLATZ 3, BERLIN, 14197, GERMANY		2041-1723
no	single-species							J	Sokolova, TS; Petrov, VA; Saltykova, I; Dorofeeva, YB; Tyakht, A; Ogorodova, LM; Fedorova, OS				Sokolova, Tatiana S.; Petrov, Vyacheslav A.; Saltykova, Irina, V; Dorofeeva, Yulia B.; Tyakht, Alexander, V; Ogorodova, Ludmila M.; Fedorova, Olga S.			The impact of Opisthorchis felineus infection and praziquantel treatment on the intestinal microbiota in children	ACTA TROPICA			English	Article						Opisthorchis felineus; Parasite; Gut microbiota; 16S rRNA gene sequencing; Children	BUTYRATE-PRODUCING BACTERIA; GUT MICROBIOTA; CROHNS-DISEASE; COMMENSAL BACTERIA; LIVER-CIRRHOSIS; VIVERRINI; HELMINTHS; COMMUNITY; COLONIZATION; EFFECTOR	The presence of some species of helminths is associated with changes in host microbiota composition and diversity, which varies widely depending on the infecting helminth species and other factors. We conducted a prospective case-control study to evaluate the gut microbiota in children with Opisthorchis felineus infection (n=50) before and after anthelmintic treatment and in uninfected children (…	[Sokolova, Tatiana S.; Ogorodova, Ludmila M.; Fedorova, Olga S.] Siberian State Med Univ, Dept Fac Pediat, Fed State Budget Educ Inst Higher Educ, Minist Healthcare Russian Federat, Moscowsky Tract 2, Tomsk 634050, Russia; [Petrov, Vyacheslav A.; Saltykova, Irina, V] Siberian State Med Univ, Fed State Budget Educ Inst Higher Educ, Cent Res Lab, Minist Healthcare Russian Federat, Tomsk, Russia; [P…	Siberian State Medical University; Siberian State Medical University; Masaryk University Brno; Siberian State Medical University; Russian Academy of Sciences; Institute of Gene Biology (IGB) of Russian Academy of Sciences	Sokolova, TS (corresponding author), Siberian State Med Univ, Dept Fac Pediat, Fed State Budget Educ Inst Higher Educ, Minist Healthcare Russian Federat, Moscowsky Tract 2, Tomsk 634050, Russia.	rizhakovats@gmail.com	Tyakht, Alexander/O-1327-2015; Tyakht, Alexander/AAQ-2904-2021; Fedorova, Olga S/AAC-8290-2022; Petrov, Vyacheslav Alexeyevich/L-7317-2016; Sokolova, Tatiana/S-5556-2016	Tyakht, Alexander/0000-0002-7358-2537; Sokolova, Tatiana/0000-0002-1085-0733; Petrov, Viacheslav [Vyacheslav]/0000-0002-5205-9739	Russian Foundation for Basic Research (Tools to diagnose carcinogenic liver fluke infection) [N19-515-70004]	Russian Foundation for Basic Research (Tools to diagnose carcinogenic liver fluke infection)	This work was supported by the grant of the Russian Foundation for Basic Research (Tools to diagnose carcinogenic liver fluke infection, N19-515-70004, to IVS, VAP).		90	5	5	1	14	ELSEVIER	AMSTERDAM	RADARWEG 29, 1043 NX AMSTERDAM, NETHERLANDS	0001-706X	1873-6254
yes		human	wild	Thailand	Eastern and South-Eastern Asia		yes	J	Stracke, K; Adisakwattana, P; Phuanukoonnon, S; Yoonuan, T; Poodeepiyasawat, A; Dekumyoy, P; Chaisiri, K; Schulze, AR; Wilcox, S; Karunajeewa, H; Traub, RJ; Jex, AR				Stracke, Katharina; Adisakwattana, Poom; Phuanukoonnon, Suparat; Yoonuan, Tippayarat; Poodeepiyasawat, Akkarin; Dekumyoy, Paron; Chaisiri, Kittipong; Roth Schulze, Alexandra; Wilcox, Stephen; Karunajeewa, Harin; Traub, Rebecca J.; Jex, Aaron R.			Field evaluation of the gut microbiome composition of pre-school and school-aged children in Tha Song Yang, Thailand, following oral MDA for STH infections	PLOS NEGLECTED TROPICAL DISEASES			English	Article							HELMINTH-PARASITES; TRANSCRIPTOME; DIVERSITY; HEALTH; GENOME	Author summary Soil-transmitted helminth infections exhibit a significant negative impact on population health worldwide. In particular in endemic regions sub-groups such as children suffer disproportionally from infection due to impoverished living conditions. Yet many of these regions have no or limited availability of infection prevalence data to inform intervention strategies. Application of …	[Stracke, Katharina; Roth Schulze, Alexandra; Wilcox, Stephen; Karunajeewa, Harin; Jex, Aaron R.] Walter & Eliza Hall Inst Med Res, Melbourne, Vic, Australia; [Stracke, Katharina] Univ Melbourne, Fac Med Dent & Hlth Sci, Dept Med Biol, Melbourne, Vic, Australia; [Adisakwattana, Poom; Yoonuan, Tippayarat; Poodeepiyasawat, Akkarin; Dekumyoy, Paron; Chaisiri, Kittipong] Mahidol Univ, Fac Trop Med, D…	Walter & Eliza Hall Institute; University of Melbourne; Mahidol University; Mahidol University; University of Melbourne; University of Melbourne	Stracke, K (corresponding author), Walter & Eliza Hall Inst Med Res, Melbourne, Vic, Australia.;Stracke, K (corresponding author), Univ Melbourne, Fac Med Dent & Hlth Sci, Dept Med Biol, Melbourne, Vic, Australia.	stracke.k@wehi.edu.au	Jex, Aaron Richard/AGZ-7897-2022; Traub, Rebecca J/A-4273-2013; Chaisiri, Kittipong/S-8166-2016	Jex, Aaron Richard/0000-0002-1285-7947; Traub, Rebecca J/0000-0002-7484-7592; Stracke, Katharina/0000-0002-1291-6783; Chaisiri, Kittipong/0000-0001-6795-3541	NHMRC Career Development Fellowship [APP1126395, APP1064772]; Victorian State Government Operational Infrastructure Support; Australian Government National Health and Medical Research Council Independent Research Institute Infrastructure Support Scheme; Melbourne Research Scholarship; Riady Scholarship through the University of Melbourne	NHMRC Career Development Fellowship(National Health & Medical Research Council (NHMRC) of Australia); Victorian State Government Operational Infrastructure Support; Australian Government National Health and Medical Research Council Independent Research Institute Infrastructure Support Scheme(National Health & Medical Research Council (NHMRC) of Australia); Melbourne Research Scholarship; Riady Sc…	This work, including the efforts of ARJ, was funded by a NHMRC Career Development Fellowship (APP1126395). KS, RJT and ARJ are supported by the Victorian State Government Operational Infrastructure Support (https://www.vic.gov.au/) and Australian Government National Health and Medical Research Council Independent Research Institute Infrastructure Support Scheme (https://www.nhmrc.gov.au/).HK was …		70	10	10	1	6	PUBLIC LIBRARY SCIENCE	SAN FRANCISCO	1160 BATTERY STREET, STE 100, SAN FRANCISCO, CA 94111 USA	1935-2735
no	single-species (only mention of genus spp.)							J	Cain, JL; Norris, JK; Ripley, NE; Suri, P; Finnerty, CA; Gravatte, HS; Nielsen, MK				Cain, Jennifer L.; Norris, Jamie K.; Ripley, Nichol E.; Suri, Parul; Finnerty, Constance A.; Gravatte, Holli S.; Nielsen, Martin K.			The microbial community associated with Parascaris spp. infecting juvenile horses	PARASITES & VECTORS			English	Article						Parasite microbiota; Nematode; Parasite; Ascarid; Parascaris; Equine parasite	SEX-RATIO DISTORTION; RIBOSOMAL-RNA GENE; ANTHELMINTIC RESISTANCE; EQUORUM INFECTION; IVERMECTIN RESISTANCE; STUD FARMS; LITOMOSOIDES-SIGMODONTIS; WOLBACHIA-ENDOBACTERIA; PYRANTEL EMBONATE; CENTRAL KENTUCKY	Background: Parasitic nematodes, including large roundworms colloquially known as ascarids, affect the health and well-being of livestock animals worldwide. The equine ascarids, Parascaris spp., are important parasites of juvenile horses and the first ascarids to develop widespread anthelmintic resistance. The microbiota has been shown to be an important factor in the fitness of many organisms, i…	[Cain, Jennifer L.; Norris, Jamie K.; Ripley, Nichol E.; Suri, Parul; Finnerty, Constance A.; Gravatte, Holli S.; Nielsen, Martin K.] Univ Kentucky, Maxwell H Gluck Equine Res Ctr, Lexington, KY 40506 USA	University of Kentucky	Cain, JL (corresponding author), Univ Kentucky, Maxwell H Gluck Equine Res Ctr, Lexington, KY 40506 USA.	jennifer.cain@uky.edu	Nielsen, Martin K/G-1888-2012	Cain, Jennifer/0000-0002-8373-2201; Ripley, Nichol/0009-0007-8513-6124; Nielsen, Martin/0000-0002-8942-6803	Zoetis, Inc.; Parsippany-Troy Hills, New Jersey; National Center for Veterinary Parasitology, Stillwater, Oklahoma	Zoetis, Inc.; Parsippany-Troy Hills, New Jersey; National Center for Veterinary Parasitology, Stillwater, Oklahoma	This work was supported by grants from Zoetis, Inc. (https://www.zoetis.com/), Parsippany-Troy Hills, New Jersey and the National Center for Veterinary Parasitology (https://www.ncvetp.org/), Stillwater, Oklahoma, both obtained by J.L.C. and M.K.N. The funders had no role in study design, data collection and analysis, decision to publish, or preparation of the manuscript.		162	2	2	1	8	BMC	LONDON	CAMPUS, 4 CRINAN ST, LONDON N1 9XW, ENGLAND	1756-3305
yes		human	wild	Malawi	Sub-Saharan Africa		yes	J	Popovic, A; Bourdon, C; Wang, PW; Guttman, DS; Voskuijl, W; Grigg, ME; Bandsma, RHJ; Parkinson, J				Popovic, Ana; Bourdon, Celine; Wang, Pauline W.; Guttman, David S.; Voskuijl, Wieger; Grigg, Michael E.; Bandsma, Robert H. J.; Parkinson, John			Design and application of a novel two-amplicon approach for defining eukaryotic microbiota	MICROBIOME			English	Article						Microbiome; Eukaryotes; Parasites; Next-generation sequencing; Amplicon sequencing; Malnutrition	MULTIPLE SEQUENCE ALIGNMENT; PROTECTIVE IMMUNE-RESPONSE; REAL-TIME PCR; ENTAMOEBA-HISTOLYTICA; PERSISTENT DIARRHEA; MOLECULAR-IDENTIFICATION; INTESTINAL PARASITES; ZAMBIAN CHILDREN; STOOL SAMPLES; GUT	BackgroundDue to a lack of systematic diagnostics, our understanding of the diversity and role of eukaryotic microbiota in human health is limited. While studies have shown fungal communities to be significant modulators of human health, information on the prevalence of taxa such as protozoa and helminths has been limited to a small number of species for which targeted molecular diagnostics are a…	[Popovic, Ana; Parkinson, John] Hosp Sick Children, Peter Gilgan Ctr Res & Learning, Program Mol Med, 686 Bay St, Toronto, ON M5G 0A4, Canada; [Popovic, Ana; Parkinson, John] Univ Toronto, Dept Biochem, Med Sci Bldg,1 Kings Coll Circle Suite 5207, Toronto, ON M5S 1A8, Canada; [Bourdon, Celine; Bandsma, Robert H. J.] Hosp Sick Children, Peter Gilgan Ctr Res & Learning, Program Translat Med, 686 Ba…	University of Toronto; Hospital for Sick Children (SickKids); University of Toronto; University of Toronto; Hospital for Sick Children (SickKids); University of Toronto; University of Toronto; University of Malawi; University of Amsterdam; Academic Medical Center Amsterdam; Emma Children's Hospital; National Institutes of Health (NIH) - USA; NIH National Institute of Allergy & Infectious Diseases…	Parkinson, J (corresponding author), Hosp Sick Children, Peter Gilgan Ctr Res & Learning, Program Mol Med, 686 Bay St, Toronto, ON M5G 0A4, Canada.;Parkinson, J (corresponding author), Univ Toronto, Dept Biochem, Med Sci Bldg,1 Kings Coll Circle Suite 5207, Toronto, ON M5S 1A8, Canada.	john.parkinson@utoronto.ca	Parkinson, John/A-4424-2008; Popovic, Ana/AAF-8508-2021; Guttman, David S/A-7839-2011	Parkinson, John/0000-0001-9815-1189; Guttman, David S/0000-0001-8479-3869; Popovic, Ana/0000-0003-0137-7400; Voskuijl, Wieger/0000-0001-5825-2831; Bourdon, Celine/0000-0002-6336-0906	Natural Sciences and Engineering Research Council of Canada [DG-06664]; Restracomp scholarship; Center for Global Child Health, SickKids Research Institute	Natural Sciences and Engineering Research Council of Canada(Natural Sciences and Engineering Research Council of Canada (NSERC)CGIAR); Restracomp scholarship; Center for Global Child Health, SickKids Research Institute	Funding was provided by the Center for Global Child Health, SickKids Research Institute & Natural Sciences and Engineering Research Council of Canada to J.P. (DG-06664). AP is supported by a Restracomp scholarship administered by the Research Training Centre (Hospital for Sick Children).		96	11	11	1	10	BMC	LONDON	CAMPUS, 4 CRINAN ST, LONDON N1 9XW, ENGLAND	2049-2618
no	no parasitic worm							J	Bugnot, AB; Dafforn, KA; Erickson, K; McGrath, A; O'Connor, WA; Gribben, PE				Bugnot, A. B.; Dafforn, K. A.; Erickson, K.; McGrath, A.; O'Connor, W. A.; Gribben, P. E.			Reintroducing a keystone bioturbator can facilitate microbial bioremediation in urban polluted sediments	ENVIRONMENTAL POLLUTION			English	Article						Bioremediation; Bioturbation; Microbes; Restoration; Sediment biodiversity; Urbanisation	BENTHIC MACROFAUNA; BACTERIAL COMMUNITIES; SYDNEY ESTUARY; ECOSYSTEMS; MECHANISMS; DRIVERS	Anthropogenic environmental stressors have significantly reduced biodiversity and the capacity of remnant natural habitats to deliver ecosystem functions and services in urban areas. To mitigate these impacts and recover biodiversity and function, ecological restoration strategies are needed. While habitat restoration is proliferating in rural and peri-urban areas, strategies purposely designed t…	[Bugnot, A. B.; McGrath, A.] Univ Sydney, Sch Life & Environm Sci, Sydney, NSW 2006, Australia; [Bugnot, A. B.] CSIRO Oceans & Atmosphere, St Lucia, Qld 4067, Australia; [Bugnot, A. B.; Dafforn, K. A.; Gribben, P. E.] Sydney Inst Marine Sci, Mosman, NSW 2088, Australia; [Dafforn, K. A.] Macquarie Univ, Sch Nat Sci, N Ryde, NSW 2109, Australia; [Erickson, K.; Gribben, P. E.] Univ New South Wales, …	University of Sydney; Commonwealth Scientific & Industrial Research Organisation (CSIRO); Sydney Institute of Marine Science; Macquarie University; University of New South Wales Sydney; NSW Department of Primary Industries	Bugnot, AB (corresponding author), CSIRO Oceans & Atmosphere, St Lucia, Qld 4067, Australia.	ana.bugnot@csiro.au	McGrath, Alex/IAM-1925-2023; Dafforn, Katherine/J-9647-2013	Dafforn, Katherine/0000-0001-8848-377X; Erickson, Katherine Ruby/0000-0001-7363-5865; McGrath, Alexander/0000-0001-9237-6539; Bugnot, Ana B/0000-0001-6451-0307	Maple Brown Foundation; Ian Potter Foundation; City of Sydney Innovation Grant	Maple Brown Foundation; Ian Potter Foundation; City of Sydney Innovation Grant	This research was supported by the Maple Brown Foundation, the Ian Potter Foundation and the City of Sydney Innovation Grant. This work was carried out under the scientific collection permit P03/0029-5.1 and animal translocation permit P52/1920 (Department of Primary Industries of NSW) . This is SIMS publication #305.		55	0	0	3	30	ELSEVIER SCI LTD	OXFORD	THE BOULEVARD, LANGFORD LANE, KIDLINGTON, OXFORD OX5 1GB, OXON, ENGLAND	0269-7491	1873-6424
no	single-species (only mention of taxon spp.)							J	Clark, A; Sallé, G; Ballan, V; Reigner, F; Meynadier, A; Cortet, J; Koch, C; Riou, M; Blanchard, A; Mach, N				Clark, Allison; Salle, Guillaume; Ballan, Valentine; Reigner, Fabrice; Meynadier, Annabelle; Cortet, Jacques; Koch, Christine; Riou, Mickael; Blanchard, Alexandra; Mach, Nuria			Strongyle Infection and Gut Microbiota: Profiling of Resistant and Susceptible Horses Over a Grazing Season	FRONTIERS IN PHYSIOLOGY			English	Article						bacteria; cyathostomin; anaerobic fungi; gut microbiome; immunity; horse; protozoa	ANTHELMINTIC RESISTANCE; HELMINTH-PARASITES; GASTROINTESTINAL-TRACT; BACTERIAL MICROBIOTA; LARGE-INTESTINE; EQUINE; CYATHOSTOMES; MOXIDECTIN; PREVALENCE; NEMATODES	Gastrointestinal strongyles are a major threat to horses' health and welfare. Given that strongyles inhabit the same niche as the gut microbiota, they may interact with each other. These beneficial or detrimental interactions are unknown in horses and could partly explain contrasted susceptibility to infection between individuals. To address these questions, an experimental pasture trial with 20 …	[Clark, Allison] Open Univ Catalonia, Dept Hlth Sci, Barcelona, Spain; [Salle, Guillaume; Cortet, Jacques; Koch, Christine; Blanchard, Alexandra] Univ Tours, UMR 1282, Inst Natl Rech Agron Infect & Sante Publ, Nouzilly, France; [Ballan, Valentine; Mach, Nuria] Univ Paris Saclay, Inst Natl Rech Agron, UMR 1313, AgroParisTech, Jouy En Josas, France; [Reigner, Fabrice] INRA, UEPAO 1297, Unite Expt P…	UOC Universitat Oberta de Catalunya; INRAE; Universite de Tours; Universite Paris Cite; INRAE; Universite Paris Saclay; AgroParisTech; INRAE; INRAE; INRAE	Mach, N (corresponding author), Univ Paris Saclay, Inst Natl Rech Agron, UMR 1313, AgroParisTech, Jouy En Josas, France.	nuria.mach@inra.fr	Sallé, Guillaume/S-3242-2018; Blanchard, Alexandra/AAM-5138-2020; Mach, Nuria/C-5985-2012	Sallé, Guillaume/0000-0002-4032-139X; Meynadier, Annabelle/0000-0003-0631-6949; Mach, Nuria/0000-0002-8001-6314; Ballan, Valentine/0000-0002-1893-4050	Fonds Eperon; Institut Francais du Cheval et de I'Equitation; Association du Cheval Arabe	Fonds Eperon; Institut Francais du Cheval et de I'Equitation; Association du Cheval Arabe	The production of the data sets used in the study was funded by grants from the Fonds Eperon, the Institut Francais du Cheval et de I'Equitation, and the Association du Cheval Arabe. The funders had no role in study design, data collection and analysis, decision to publish, or preparation of the manuscript.		109	42	45	1	24	FRONTIERS MEDIA SA	LAUSANNE	AVENUE DU TRIBUNAL FEDERAL 34, LAUSANNE, CH-1015, SWITZERLAND	1664-042X
no	book chapter/methodological approach							S	Popovic, A; Parkinson, J		Beiko, RG; Hsiao, W; Parkinson, J		Popovic, Ana; Parkinson, John			Characterization of Eukaryotic Microbiome Using 18S Amplicon Sequencing	MICROBIOME ANALYSIS: Methods and Protocols	Methods in Molecular Biology		English	Article; Book Chapter						Microbiome; Eukaryotic microbes; Amplicon sequencing; Taxonomic assignment; 18S rRNA; Illumina MiSeq	RNA GENE DATABASE; GENOME SEQUENCE; DIVERSITY; TREE	With the advent of low-cost, high-throughput sequencing, taxonomic profiling of complex microbial communities through 16S rRNA marker gene surveys has received widespread interest, uncovering a wealth of information concerning the bacterial composition of microbial communities, as well as their association with health and disease. On the other hand, little is known concerning the eukaryotic compo…	[Popovic, Ana; Parkinson, John] Hosp Sick Children, Program Mol Med, Toronto, ON, Canada; [Popovic, Ana; Parkinson, John] Univ Toronto, Dept Biochem, Toronto, ON, Canada; [Parkinson, John] Univ Toronto, Dept Mol Genet, Toronto, ON, Canada	University of Toronto; Hospital for Sick Children (SickKids); University of Toronto; University of Toronto	Popovic, A (corresponding author), Hosp Sick Children, Program Mol Med, Toronto, ON, Canada.;Popovic, A (corresponding author), Univ Toronto, Dept Biochem, Toronto, ON, Canada.								49	10	12	2	14	HUMANA PRESS INC	TOTOWA	999 RIVERVIEW DR, STE 208, TOTOWA, NJ 07512-1165 USA	1064-3745	1940-6029
no	no helminth diversity (helminth infections lumped)							J	Kunz, IGZ; Reed, KJ; Metcalf, JL; Hassel, DM; Coleman, RJ; Hess, TM; Coleman, SJ				Kunz, Isabelle G. Z.; Reed, Kailee J.; Metcalf, Jessica L.; Hassel, Diana M.; Coleman, Robert J.; Hess, Tanja M.; Coleman, Stephen J.			Equine Fecal Microbiota Changes Associated With Anthelmintic Administration	JOURNAL OF EQUINE VETERINARY SCIENCE			English	Article						Microbiome; Microbiota; Anthelmintic; Helminth; Gastrointestinal	GUT MICROBIOTA; METABOLIC SYNDROME; LARGE-INTESTINE; DIVERSITY; BACTERIA; HORSES; MICROFLORA; DYSBIOSIS; HINDGUT; DIET	The gastrointestinal microbiota (GIM) plays an essential role in maintaining intestinal homeostasis with disruptions having profound effects on the wellbeing of the host animal. Parasitic infection is a long-standing issue for the equine industry, and the use of anthelmintic drugs for parasite control has long been standard practice. The impact of anthelmintic treatment on the GIM in healthy hors…	[Kunz, Isabelle G. Z.; Reed, Kailee J.; Metcalf, Jessica L.; Hess, Tanja M.; Coleman, Stephen J.] Colorado State Univ, Dept Anim Sci, Coll Agr Sci, 1171 Campus Delivery, Ft Collins, CO 80523 USA; [Hassel, Diana M.] Colorado State Univ, Coll Vet Med & Biomed Sci, Dept Clin Sci, Ft Collins, CO 80523 USA; [Coleman, Robert J.] Univ Kentucky, Dept Anim & Food Sci, Coll Agr Food & Environm, Lexington, …	Colorado State University; Colorado State University; University of Kentucky	Coleman, SJ (corresponding author), Colorado State Univ, Dept Anim Sci, Coll Agr Sci, 1171 Campus Delivery, Ft Collins, CO 80523 USA.	stephen.coleman@colostate.edu	Hassel, Diana M/AAG-1103-2020	Coleman, Stephen/0000-0001-7686-4866					75	28	31	0	37	ELSEVIER SCIENCE INC	NEW YORK	STE 800, 230 PARK AVE, NEW YORK, NY 10169 USA	0737-0806	1542-7412
no	single-species (only mention of genus spp.)							J	Kashinskaya, EN; Simonov, EP; Izvekova, GI; Parshukov, AN; Andree, KB; Solovyev, MM				Kashinskaya, Elena N.; Simonov, Evgeniy P.; Izvekova, Galina I.; Parshukov, Aleksey N.; Andree, Karl B.; Solovyev, Mikhail M.			Composition of the microbial communities in the gastrointestinal tract of perch (Perca fluviatilis L. 1758) and cestodes parasitizing the perch digestive tract	JOURNAL OF FISH DISEASES			English	Article						Mycoplasma sp; perch; Proteocephalus sp; tapeworms	INTESTINAL MICROFLORA; GUT MICROBIOME; SYMBIOTIC MICROFLORA; HYDROLYTIC ACTIVITY; EUBOTHRIUM-RUGOSUM; TRANSPORT SURFACES; ABC TRANSPORTERS; BACTERIAL-FLORA; SEA BREAM; FISH GUT	Using the approach of sequencing the V3-V4 region of the 16S rRNA gene, we have analysed the bacterial diversity associated with the distinct compartments of the gastrointestinal tract of perch (Perca fluviatilis) and cestodes (Proteocephalus sp.) parasitizing their digestive tract. The dominant microbiota associated with cestodes (Proteocephalus sp.) was represented by bacteria from the genera S…	[Kashinskaya, Elena N.; Simonov, Evgeniy P.; Solovyev, Mikhail M.] Russian Acad Sci, Inst Systemat & Ecol Anim, Siberian Branch, Novosibirsk, Russia; [Izvekova, Galina I.] Russian Acad Sci, Papanin Inst Biol Inland Waters, Borok, Russia; [Parshukov, Aleksey N.] Russian Acad Sci, Karelian Res Ctr, Inst Biol, Petrozavodsk, Russia; [Andree, Karl B.] IRTA SCR, Tarragona, Spain	Russian Academy of Sciences; Russian Academy of Sciences; Papanin Institute for Biology of Inland Waters; Russian Academy of Sciences; Karelian Research Centre of the Russian Academy of Sciences; Institute of Biology of Karelian Research Centre RAS; IRTA	Kashinskaya, EN (corresponding author), Russian Acad Sci, Inst Systemat & Ecol Anim, Siberian Branch, Novosibirsk, Russia.	elena.kashinskaya@inbox.ru	Galina, Izvekova/HOH-8980-2023; Kashinskaya, Elena/E-8769-2017; Solovyev, Mikhail/HLQ-6148-2023; Izvekova, Galina/H-7434-2015; Galina, Izvekova/AAE-8596-2019; Solovyev, Mikhail/U-2328-2017; Simonov, Evgeniy/F-7698-2012; Andree, Karl/L-7465-2014	Galina, Izvekova/0000-0003-3272-9763; Solovyev, Mikhail/0000-0001-5373-8509; Izvekova, Galina/0000-0003-3272-9763; Galina, Izvekova/0000-0003-3272-9763; Solovyev, Mikhail/0000-0001-5373-8509; Kashinskaya, Elena/0000-0001-8097-2333; Andree, Karl/0000-0001-6564-0015; Simonov, Evgeniy/0000-0003-0194-4487; Parshukov, Aleksey/0000-0001-9917-186X	Russian Science Foundation [17-74-10054]; Russian Science Foundation [17-74-10054] Funding Source: Russian Science Foundation	Russian Science Foundation(Russian Science Foundation (RSF)); Russian Science Foundation(Russian Science Foundation (RSF))	This work was supported by the Russian Science Foundation, project no. 17-74-10054.		88	15	15	1	22	WILEY	HOBOKEN	111 RIVER ST, HOBOKEN 07030-5774, NJ USA	0140-7775	1365-2761
no	no parasitic worm							J	Mermillod-Blondin, F; Foulquier, A; Gilbert, F; Navel, S; Montuelle, B; Bellvert, F; Comte, G; Grossi, V; Fourel, F; Lecuyer, C; Simon, L				Mermillod-Blondin, F.; Foulquier, A.; Gilbert, F.; Navel, S.; Montuelle, B.; Bellvert, F.; Comte, G.; Grossi, V.; Fourel, F.; Lecuyer, C.; Simon, L.			Benzo(a)pyrene inhibits the role of the bioturbator Tubifex tubifex in river sediment biogeochemistry	SCIENCE OF THE TOTAL ENVIRONMENT			English	Article						Polluted sediments; Benzo(a)pyrene; Bioturbation; Microbial activities; Biogeochemical processes; Slow infiltration columns	POLYCYCLIC AROMATIC-HYDROCARBONS; FRESH-WATER; ORGANIC-MATTER; MARINE-SEDIMENTS; ARENICOLA-MARINA; TUBIFICID WORMS; IN-SITU; HYPORHEIC INVERTEBRATES; CONTAMINATED SEDIMENTS; PETROLEUM-HYDROCARBONS	The interactions between invertebrates and micro-organisms living in streambed sediments often play key roles in the regulation of nutrient and organic matter fluxes in aquatic ecosystems. However, benthic sediments also constitute a privileged compartment for the accumulation of persistent organic pollutants such as PAHs or PCBs that may affect the diversity, abundance and activity of benthic or…	[Mermillod-Blondin, F.; Navel, S.; Simon, L.] Univ Lyon 1, ENTPE, CNRS, Ecol Hydrosyst Nat & Anthropises UMR5023, F-69622 Villeurbanne, France; [Foulquier, A.; Montuelle, B.] UR MALY, Grp Lyon, Irstea, F-69626 Villeurbanne, France; [Gilbert, F.] Univ Toulouse, UPS, INP, EcoLab, F-31062 Toulouse, France; [Gilbert, F.] CNRS, EcoLab, F-31062 Toulouse, France; [Bellvert, F.; Comte, G.] Univ Lyon 1, U…	Centre National de la Recherche Scientifique (CNRS); CNRS - Institute of Ecology & Environment (INEE); Universite Claude Bernard Lyon 1; INRAE; Centre National de la Recherche Scientifique (CNRS); CNRS - Institute of Physics (INP); Universite de Toulouse; Universite Federale Toulouse Midi-Pyrenees (ComUE); Universite Toulouse III - Paul Sabatier; Institut National Polytechnique de Toulouse; Unive…	Mermillod-Blondin, F (corresponding author), Univ Lyon 1, ENTPE, CNRS, Ecol Hydrosyst Nat & Anthropises UMR5023, 6 Rue Raphael Dubois, F-69622 Villeurbanne, France.	mermillo@univ-lyon1.fr	FOUREL, Francois/G-6734-2015; Mermillod-Blondin, Florian/AAF-3491-2020; Grossi, Vincent/G-6493-2010; COMTE, Gilles/P-5701-2016; Lecuyer, Christophe/AAO-8154-2021; Gilbert, Franck/G-3294-2010; Foulquier, Arnaud/L-8818-2015; Simon, Laurent/B-4641-2009	Mermillod-Blondin, Florian/0000-0001-5685-2892; Grossi, Vincent/0000-0001-6263-3813; COMTE, Gilles/0000-0003-1191-6455; Gilbert, Franck/0000-0002-2989-3776; Foulquier, Arnaud/0000-0002-8308-5841; Simon, Laurent/0000-0003-1389-9871; Lecuyer, Christophe/0000-0001-9513-2492	French program EC2CO-Cytrix from INSU/CNRS (project 'NAPCOD'); Institut Federatif de Recherche [41]; Urban Community of Lyon; Rhone-Alpes Region	French program EC2CO-Cytrix from INSU/CNRS (project 'NAPCOD'); Institut Federatif de Recherche; Urban Community of Lyon(Region Auvergne-Rhone-Alpes); Rhone-Alpes Region(Region Auvergne-Rhone-Alpes)	We thank Yannick Negrutiu and Felix Vallier (UMR-CNRS 5023, Villeurbanne) for their assistance with experiments and chemical analyses. This study was funded by the French program EC2CO-Cytrix from INSU/CNRS (project 'NAPCOD'), the Institut Federatif de Recherche no. 41 (Bio-Environnement et Sante), the Urban Community of Lyon (project OTHU, http://www.graie.org/othu/) and the Rhone-Alpes Region.		97	24	28	0	94	ELSEVIER	AMSTERDAM	RADARWEG 29, 1043 NX AMSTERDAM, NETHERLANDS	0048-9697	1879-1026
no	single-species (only mention of genus spp.)							J	Minich, JJ; Power, C; Melanson, M; Knight, R; Webber, C; Rough, K; Bott, NJ; Nowak, B; Allen, EE				Minich, Jeremiah J.; Power, Cecilia; Melanson, Michaela; Knight, Rob; Webber, Claire; Rough, Kirsten; Bott, Nathan J.; Nowak, Barbara; Allen, Eric E.			The Southern Bluefin Tuna Mucosal Microbiome Is Influenced by Husbandry Method, Net Pen Location, and Anti-parasite Treatment	FRONTIERS IN MICROBIOLOGY			English	Article						aquaculture; mucosal microbiome; tuna; phylosymbiosis; parasite; praziquantel; Southern Bluefin Tuna; microbiome	BLOOD-FLUKE; CARDICOLA-FORSTERI; THUNNUS-MACCOYII; PRAZIQUANTEL TREATMENT; SKIN MICROBIOME; GUT MICROBIOME; IMMUNE-SYSTEM; FISH; EVOLUTION; COMMUNITY	Aquaculture is the fastest growing primary industry worldwide. Marine finfish culture in open ocean net pens, or pontoons, is one of the largest growth areas and is currently the only way to rear high value fish such as bluefin tuna. Ranching involves catching wild juveniles, stocking in floating net pens and fattening for 4 to 8 months. Tuna experience several parasite-induced disease challenges…	[Minich, Jeremiah J.; Melanson, Michaela; Allen, Eric E.] Univ Calif San Diego, Scripps Inst Oceanog, Marine Biol Res Div, La Jolla, CA 92093 USA; [Power, Cecilia; Bott, Nathan J.; Nowak, Barbara] RMIT Univ, Sch Sci, Ctr Environm Sustainabil & Remediat, Bundoora, Vic, Australia; [Knight, Rob] Univ Calif San Diego, Sch Med, Dept Pediat, La Jolla, CA 92093 USA; [Knight, Rob] Univ Calif San Diego, D…	University of California System; University of California San Diego; Scripps Institution of Oceanography; Royal Melbourne Institute of Technology (RMIT); University of California System; University of California San Diego; University of California System; University of California San Diego; University of California System; University of California San Diego; University of California System; Unive…	Allen, EE (corresponding author), Univ Calif San Diego, Scripps Inst Oceanog, Marine Biol Res Div, La Jolla, CA 92093 USA.;Bott, NJ (corresponding author), RMIT Univ, Sch Sci, Ctr Environm Sustainabil & Remediat, Bundoora, Vic, Australia.;Allen, EE (corresponding author), Univ Calif San Diego, Ctr Microbiome Innovat, La Jolla, CA 92093 USA.;Allen, EE (corresponding author), Univ Calif San Diego, …	Nathan.bott@rmit.edu.au; eallen@ucsd.edu	Bott, Nathan J/A-3816-2009; Knight, Rob/D-1299-2010; Nowak, Barbara/J-7261-2014	Minich, Jeremiah/0000-0002-7202-965X; Melanson, Michaela/0000-0002-2868-2600; Knight, Rob/0000-0002-0975-9019; Nowak, Barbara/0000-0002-0347-643X; Bott, Nathan/0000-0003-4049-9945	Australia Academy of Sciences Australia-America Ph.D. Research Internship Program award; NIEHS [P01-ES021921]; Fisheries Research and Development Corporation [FRDC 2017-241]; National Science Foundation [OCE-1837116]	Australia Academy of Sciences Australia-America Ph.D. Research Internship Program award; NIEHS(United States Department of Health & Human ServicesNational Institutes of Health (NIH) - USANIH National Institute of Environmental Health Sciences (NIEHS)); Fisheries Research and Development Corporation; National Science Foundation(National Science Foundation (NSF))	This work was supported by an Australia Academy of Sciences Australia-America Ph.D. Research Internship Program award to JM, National Science Foundation grant OCE-1837116 to EA, NIEHS grant P01-ES021921 to EA, and Field work was financially supported by the Fisheries Research and Development Corporation grant (FRDC 2017-241) to NB, on behalf of the Australian government.		107	11	13	5	25	FRONTIERS MEDIA SA	LAUSANNE	AVENUE DU TRIBUNAL FEDERAL 34, LAUSANNE, CH-1015, SWITZERLAND		1664-302X
no	perspective paper							J	Zuo, T; Kamm, MA; Colombel, JF; Ng, SC				Zuo, Tao; Kamm, Michael A.; Colombel, Jean-Frederic; Ng, Siew C.			Urbanization and the gut microbiota in health and inflammatory bowel disease	NATURE REVIEWS GASTROENTEROLOGY & HEPATOLOGY			English	Article							ENVIRONMENTAL RISK-FACTORS; INVASIVE ESCHERICHIA-COLI; CHEMICALLY-INDUCED COLITIS; POPULATION-BASED COHORT; AMBIENT AIR-POLLUTION; KILLER T-CELLS; CROHNS-DISEASE; EARLY-LIFE; INTESTINAL MICROBIOTA; ANTIBIOTIC USE	In the 21st century, urbanization represents a major demographic shift in developed and developing countries. Rapid urbanization in the developing world has been associated with an increasing incidence of several autoimmune diseases, including IBD. Patients with IBD exhibit a decrease in the diversity and richness of the gut microbiota, while urbanization attenuates the gut microbial diversity an…	[Zuo, Tao; Ng, Siew C.] Chinese Univ Hong Kong, LKS Inst Hlth Sci, State Key Lab Digest Dis, Inst Digest Dis,Dept Med & Therapeut, Hong Kong, Hong Kong, Peoples R China; [Kamm, Michael A.] St Vincents Hosp, Melbourne, Vic, Australia; [Kamm, Michael A.] Univ Melbourne, Melbourne, Vic, Australia; [Colombel, Jean-Frederic] Icahn Sch Med Mt Sinai, Div Gastroenterol, New York, NY 10029 USA; [Ng, Siew …	Chinese University of Hong Kong; NSW Health; St Vincents Hospital Sydney; St Vincent's Health; St Vincent's Hospital Melbourne; University of Melbourne; Icahn School of Medicine at Mount Sinai; Chinese University of Hong Kong	Ng, SC (corresponding author), Chinese Univ Hong Kong, LKS Inst Hlth Sci, State Key Lab Digest Dis, Inst Digest Dis,Dept Med & Therapeut, Hong Kong, Hong Kong, Peoples R China.;Ng, SC (corresponding author), Chinese Univ Hong Kong, Fac Med, Ctr Gut Microbiota Res, Hong Kong, Hong Kong, Peoples R China.	siewchienng@cuhk.edu.hk	Zuo, Tao/AAB-9328-2020; Zuo, Tao/AAY-9080-2020; Ng, Siew Chien/N-4733-2015	Zuo, Tao/0000-0001-8450-5281;	Helmsley Charitable Trust through the ENIGMA; seed fund for Gut Microbiome Research by the Faculty of Medicine, The Chinese University of Hong Kong	Helmsley Charitable Trust through the ENIGMA; seed fund for Gut Microbiome Research by the Faculty of Medicine, The Chinese University of Hong Kong	S.C.N. and M.A.K. are supported by The Helmsley Charitable Trust through the ENIGMA study. S.C.N. and T.Z. are supported by a seed fund for Gut Microbiome Research provided by the Faculty of Medicine, The Chinese University of Hong Kong. The authors also thank F. K. L. Chan, The Chinese University of Hong Kong, China, for his intellectual input into this article.		245	174	188	4	113	NATURE PUBLISHING GROUP	NEW YORK	75 VARICK ST, 9TH FLR, NEW YORK, NY 10013-1917 USA	1759-5045	1759-5053
no	single-species (only mention of genus spp.)							J	Cain, JL; Norris, JK; Swan, MP; Nielsen, MK				Cain, Jennifer L.; Norris, Jamie K.; Swan, Melissa P.; Nielsen, Martin K.			A diverse microbial community and common core microbiota associated with the gonad of female Parascaris spp.	PARASITOLOGY RESEARCH			English	Article						Parascaris spp.; Equine ascarid; Microbiota; Microbiome; Female gonad	SEX-RATIO DISTORTION; SP NOV.; INTESTINAL LACTOBACILLUS; LITOMOSOIDES-SIGMODONTIS; WOLBACHIA-ENDOBACTERIA; FIXATION; FECES; SILVA	The microbiome plays an important role in health, where changes in microbiota composition can have significant downstream effects within the host, and host-microbiota relationships can be exploited to affect health outcomes. Parasitic helminths affect animals globally, but an exploration of their microbiota has been limited, despite the development of anti-Wolbachia drugs to help control infectio…	[Cain, Jennifer L.; Norris, Jamie K.; Nielsen, Martin K.] Univ Kentucky, Maxwell H Gluck Equine Res Ctr, 1400 Nicholasville Rd, Lexington, KY 40503 USA; [Swan, Melissa P.] Univ Kentucky, Vet Diagnost Lab, 1490 Bull Lea Rd, Lexington, KY 40511 USA	University of Kentucky; University of Kentucky	Cain, JL (corresponding author), Univ Kentucky, Maxwell H Gluck Equine Res Ctr, 1400 Nicholasville Rd, Lexington, KY 40503 USA.	horsewormdoc@gmail.com	Nielsen, Martin K/G-1888-2012		Zoetis, Inc., Parsippany-Troy Hills, New Jersey; National Center for Veterinary Parasitology, Stillwater, Oklahoma	Zoetis, Inc., Parsippany-Troy Hills, New Jersey; National Center for Veterinary Parasitology, Stillwater, Oklahoma	This work was supported by Zoetis, Inc., Parsippany-Troy Hills, New Jersey and the National Center for Veterinary Parasitology, Stillwater, Oklahoma		87	0	0	0	0	SPRINGER	NEW YORK	ONE NEW YORK PLAZA, SUITE 4600, NEW YORK, NY, UNITED STATES	0932-0113	1432-1955
no	single-species							J	Rodpai, R; Sanpool, O; Janwan, P; Boonroumkaew, P; Sadaow, L; Thanchomnang, T; Intapan, PM; Maleewong, W				Rodpai, Rutchanee; Sanpool, Oranuch; Janwan, Penchom; Boonroumkaew, Patcharaporn; Sadaow, Lakkhana; Thanchomnang, Tongjit; Intapan, Pewpan M.; Maleewong, Wanchai			Gut microbiota diversity in human strongyloidiasis differs little in two different regions in endemic areas of Thailand	PLOS ONE			English	Article							INTESTINAL HELMINTHS; HEALTH; INFECTION; SEQUENCES	Human gastrointestinal helminthic infections have a direct and/or indirect effect on the composition of the host gut microbial flora. Here, we investigated the effect of infection with a soil-transmitted intestinal nematode, Strongyloides stercoralis, on the gut microbiota of the human host. We also investigated whether composition of the microbiota in infected persons might vary across endemic r…	[Rodpai, Rutchanee; Sanpool, Oranuch; Boonroumkaew, Patcharaporn; Sadaow, Lakkhana; Intapan, Pewpan M.; Maleewong, Wanchai] Khon Kaen Univ, Fac Med, Dept Parasitol, Khon Kaen, Thailand; [Rodpai, Rutchanee; Sanpool, Oranuch; Janwan, Penchom; Boonroumkaew, Patcharaporn; Sadaow, Lakkhana; Thanchomnang, Tongjit; Intapan, Pewpan M.; Maleewong, Wanchai] Khon Kaen Univ, Mekong Hlth Sci Res Inst, Khon Ka…	Khon Kaen University; Khon Kaen University; Walailak University; Mahasarakham University	Maleewong, W (corresponding author), Khon Kaen Univ, Fac Med, Dept Parasitol, Khon Kaen, Thailand.;Maleewong, W (corresponding author), Khon Kaen Univ, Mekong Hlth Sci Res Inst, Khon Kaen, Thailand.	wanch_ma@kku.ac.th		Maleewong, Wanchai/0000-0002-6726-3759; Rodpai, Rutchanee/0000-0003-0281-2101	National Science, Research and Innovation Fund (NSRF), Thailand for Khon Kaen University; Research Program, Research and Graduate studies, Khon Kaen University [RP-65-3-001]; Khon Kaen University [PD2565-0203]; Faculty of Medicine, Khon Kaen University [RG63301]	National Science, Research and Innovation Fund (NSRF), Thailand for Khon Kaen University; Research Program, Research and Graduate studies, Khon Kaen University; Khon Kaen University; Faculty of Medicine, Khon Kaen University	This study was supported by the National Science, Research and Innovation Fund (NSRF), Thailand for Khon Kaen University, a grant from Research Program, Research and Graduate studies, Khon Kaen University (OS, PMI and WM; grant number RP-65-3-001), a Scholarship under the Post-Doctoral Training Program from Khon Kaen University (RR; grant number PD2565-0203), and grant from the Faculty of Medicin…		76	1	1	0	0	PUBLIC LIBRARY SCIENCE	SAN FRANCISCO	1160 BATTERY STREET, STE 100, SAN FRANCISCO, CA 94111 USA	1932-6203
no	single-species							J	Schneeberger, PHH; Coulibaly, JT; Gueuning, M; Moser, W; Coburn, B; Frey, JE; Keiser, J				Schneeberger, Pierre H. H.; Coulibaly, Jean T.; Gueuning, Morgan; Moser, Wendelin; Coburn, Bryan; Frey, Jurg E.; Keiser, Jennifer			Off-target effects of tribendimidine, tribendimidine plus ivermectin, tribendimidine plus oxantel-pamoate, and albendazole plus oxantel-pamoate on the human gut microbiota	INTERNATIONAL JOURNAL FOR PARASITOLOGY-DRUGS AND DRUG RESISTANCE			English	Article						Soil-transmitted helminths; Gut microbiota; Anthelminthics; Microbiome-drug interaction	TRANSMITTED HELMINTH INFECTIONS; COGNITIVE IMPAIRMENT; EFFICACY; METABOLISM; TRIAL; DIVERSITY; ANEMIA; FOLATE	Soil-transmitted helminths infect 1.5 billion people worldwide. Treatment with anthelminthics is the key intervention but interactions between anthelminthic agents and the gut microbiota have not yet been studied. In this study, the effects of four anthelminthic drugs and combinations (tribendimidine, tribendimidine plus ivermectin, tribendimidine plus oxantel-pamoate, and albendazole plus oxante…	[Schneeberger, Pierre H. H.; Coulibaly, Jean T.; Moser, Wendelin; Keiser, Jennifer] Swiss Trop & Publ Hlth Inst, Dept Med Parasitol & Infect Biol, Basel, Switzerland; [Schneeberger, Pierre H. H.; Coulibaly, Jean T.; Moser, Wendelin; Keiser, Jennifer] Univ Basel, Basel, Switzerland; [Gueuning, Morgan; Frey, Jurg E.] Agroscope, Dept Method Dev & Analyt, Res Grp Mol Diagnost Genom & Bioinformat, Wad…	University of Basel; Swiss Tropical & Public Health Institute; University of Basel; Swiss Federal Research Station Agroscope; Universite Felix Houphouet-Boigny; Centre Suisse de Recherches Scientifiques en Cote d'Ivoire (CSRS); University of Toronto; University of Toronto; University of Toronto; University Health Network Toronto	Schneeberger, PHH (corresponding author), Univ Hlth Network, Dept Med, Toronto, ON M5G 1L7, Canada.	pierre.schneeberger@utoronto.ca		Schneeberger, Pierre/0000-0002-8586-4937	Swiss National Science Foundation [320030_14930/1]	Swiss National Science Foundation(Swiss National Science Foundation (SNSF))	JK is grateful to the Swiss National Science Foundation for financial support (number 320030_14930/1).		48	20	20	0	13	ELSEVIER SCI LTD	OXFORD	THE BOULEVARD, LANGFORD LANE, KIDLINGTON, OXFORD OX5 1GB, OXON, ENGLAND	2211-3207
no	no parasitic worm							J	Berg, M; Zhou, XY; Shapira, M				Berg, Maureen; Zhou, Xiao Ying; Shapira, Michael			Host-Specific Functional Significance of Caenorhabditis Gut Commensals	FRONTIERS IN MICROBIOLOGY			English	Article						Caenorhabditis; microbiota; microbiome; Enterococcus faecalis; host-microbe interactions; Enterobacter cloacae; hologenome; adaptation	MICROBIOTA; ELEGANS; BACTERIA; ENTEROBACTER; CONSERVATION; DIVERSITY; EVOLUTION; COMMUNITY; SHAPE; AGE	The gut microbiota is an important contributor to host health and fitness. Given its importance, microbiota composition should not be left to chance. However, what determines this composition is far from clear, with results supporting contributions of both environmental factors and host genetics. To gauge the relative contributions of host genetics and environment, specifically the microbial dive…	[Berg, Maureen; Zhou, Xiao Ying; Shapira, Michael] Univ Calif Berkeley, Dept Integrat Biol, Berkeley, CA 94720 USA; [Shapira, Michael] Univ Calif Berkeley, Grad Grp Microbiol, Berkeley, CA 94720 USA	University of California System; University of California Berkeley; University of California System; University of California Berkeley	Shapira, M (corresponding author), Univ Calif Berkeley, Dept Integrat Biol, Berkeley, CA 94720 USA.;Shapira, M (corresponding author), Univ Calif Berkeley, Grad Grp Microbiol, Berkeley, CA 94720 USA.	mshapira@berkeley.edu		Berg, Maureen/0000-0002-0745-2742	National Science Foundation Graduate Research Fellowship Program [DGE 1106400]; NIH S10 Instrumentation [S10RR029668, S10RR027303]	National Science Foundation Graduate Research Fellowship Program(National Science Foundation (NSF)); NIH S10 Instrumentation	MB was supported by the National Science Foundation Graduate Research Fellowship Program (DGE 1106400). The Vincent J. Coates Genomics Sequencing Laboratory at UC Berkeley is supported by NIH S10 Instrumentation Grants S10RR029668 and S10RR027303. We thank Richard Berg for the use of his computer server, and Joshua Ho for assistance with initial Enterobacter experiments.		45	45	46	5	43	FRONTIERS MEDIA SA	LAUSANNE	AVENUE DU TRIBUNAL FEDERAL 34, LAUSANNE, CH-1015, SWITZERLAND		1664-302X
no	single-species							J	Sinnathamby, G; Henderson, G; Umair, S; Janssen, P; Bland, R; Simpson, H				Sinnathamby, Gajenathirin; Henderson, Gemma; Umair, Saleh; Janssen, Peter; Bland, Ross; Simpson, Heather			The bacterial community associated with the sheep gastrointestinal nematode parasite Haemonchus contortus	PLOS ONE			English	Article							CAENORHABDITIS-ELEGANS; MELOIDOGYNE-INCOGNITA; MARINE NEMATODES; LECTIN-BINDING; SURFACE-COAT; DIVERSITY; XENORHABDUS; POPULATION; WOLBACHIA; SYMBIONTS	Culture-independent methods were used to study the microbiota of adult worms, third-stage larvae and eggs, both in faeces and laid in vitro, of Haemonchus contortus, a nematode parasite of the abomasa of ruminants which is a major cause of production losses and ill-health. Bacteria were identified in eggs, the female reproductive tract and the gut of adult and third-stage larvae (L3). PCR amplifi…	[Sinnathamby, Gajenathirin; Simpson, Heather] Massey Univ, Inst Vet Anim & Biomed Sci, Palmerston North, New Zealand; [Henderson, Gemma; Umair, Saleh; Janssen, Peter; Bland, Ross] AgResearch Ltd, Palmerston North, New Zealand	Massey University; AgResearch - New Zealand	Simpson, H (corresponding author), Massey Univ, Inst Vet Anim & Biomed Sci, Palmerston North, New Zealand.	H.V.Simpson@massey.ac.nz		Henderson, Gemma/0000-0002-8258-2811	Meat and Wool New Zealand [96MU 25/1.1]; Massey University Research Fund; C. Alma Baker Trust; E. & C. Thoms Bequest	Meat and Wool New Zealand; Massey University Research Fund; C. Alma Baker Trust; E. & C. Thoms Bequest	This work was supported by Meat and Wool New Zealand (96MU 25/1.1 Development of alternative methods of parasite control) H.V. Simpson; Massey University Research Fund, H.V. Simpson; C. Alma Baker Trust, H.V. Simpson; E. & C. Thoms Bequest, H.V. Simpson.		88	28	30	1	27	PUBLIC LIBRARY SCIENCE	SAN FRANCISCO	1160 BATTERY STREET, STE 100, SAN FRANCISCO, CA 94111 USA	1932-6203
no	no parasitic worm							J	Schuelke, T; Pereira, TJ; Hardy, SM; Bik, HM				Schuelke, Taruna; Pereira, Tiago Jose; Hardy, Sarah M.; Bik, Holly M.			Nematode-associated microbial taxa do not correlate with host phylogeny, geographic region or feeding morphology in marine sediment habitats	MOLECULAR ECOLOGY			English	Article						16S rRNA; 18S rRNA; feeding ecology; host-associated microbiome; marine nematodes; metabarcoding	SKIN MICROBIOME; SP NOV.; DIVERSITY; GENUS; ECOLOGY; COMMUNITY; HEALTH; PREY; DNA; SEQUENCES	Studies of host-associated microbes are critical for advancing our understanding of ecology and evolution across diverse taxa and ecosystems. Nematode worms are ubiquitous across most habitats on earth, yet little is known about host-associated microbial assemblages within the phylum. Free-living nematodes are globally abundant and diverse in marine sediments, with species exhibiting distinct buc…	[Schuelke, Taruna; Pereira, Tiago Jose; Bik, Holly M.] Univ Calif Riverside, Dept Nematol, Riverside, CA 92521 USA; [Hardy, Sarah M.] Univ Alaska, Sch Fisheries & Ocean Sci, Fairbanks, AK 99701 USA	University of California System; University of California Riverside; University of Alaska System; University of Alaska Fairbanks	Bik, HM (corresponding author), Univ Calif Riverside, Dept Nematol, Riverside, CA 92521 USA.	holly.bik@ucr.edu		Bik, Holly/0000-0002-4356-3837; Mincks, Sarah/0000-0002-3328-712X	North Pacific Research Board [1303]; Gulf of Mexico Research Initiative	North Pacific Research Board; Gulf of Mexico Research Initiative	North Pacific Research Board, Grant/Award Number: NPRB Project 1303; Gulf of Mexico Research Initiative		123	32	36	1	50	WILEY	HOBOKEN	111 RIVER ST, HOBOKEN 07030-5774, NJ USA	0962-1083	1365-294X
no	no parasitic worm							J	Sun, JR; Prabhu, A; Aroney, STN; Rinke, C				Sun, Jiarui; Prabhu, Apoorva; Aroney, Samuel T. N.; Rinke, Christian			Insights into plastic biodegradation: community composition and functional capabilities of the superworm (Zophobas morio) microbiome in styrofoam feeding trials	MICROBIAL GENOMICS			English	Article						polystyrene; plastic; degradation; microbial; bacteria; styrofoam; worm; metagenomics	POLYETHYLENE BIO-DEGRADATION; STYRENE OXIDE ISOMERASE; GUT MICROBIOTA; PEST INSECTS; POLYSTYRENE; METABOLISM; GENE; HEXABROMOCYCLODODECANE; MINERALIZATION; IDENTIFICATION	Plastics are inexpensive and widely used organic polymers, but their high durability hinders biodegradation. Polystyrene, including extruded polystyrene (also known as styrofoam), is among the most commonly produced plastics worldwide and is recalcitrant to microbial degradation. In this study, we assessed changes in the gut microbiome of superworms (Zophobas morio) reared on bran, polystyrene or…	[Sun, Jiarui; Prabhu, Apoorva; Aroney, Samuel T. N.; Rinke, Christian] Univ Queensland, Australian Ctr Ecogen, Sch Chem & Mol Biosci, Brisbane, Qld 4072, Australia	University of Queensland	Rinke, C (corresponding author), Univ Queensland, Australian Ctr Ecogen, Sch Chem & Mol Biosci, Brisbane, Qld 4072, Australia.	c.rinke@uq.edu.au	Rinke, Christian/AAE-8100-2019	Rinke, Christian/0000-0003-4632-1187; Sun, Jiarui/0000-0002-6076-3128; Prabhu, Apoorva/0000-0002-1383-849X; Aroney, Samuel/0000-0001-9806-5846	University of Queensland (UQ)/Australian Centre for Ecogenomics (ACE); Australian Research Council (ARC) Future Fellowship [FT170100213]; Australian Research Council [FT170100213] Funding Source: Australian Research Council	University of Queensland (UQ)/Australian Centre for Ecogenomics (ACE); Australian Research Council (ARC) Future Fellowship(Australian Research Council); Australian Research Council(Australian Research Council)	This work was primarily funded by The University of Queensland (UQ)/Australian Centre for Ecogenomics (ACE) strategic funding. C.R. was supported by an Australian Research Council (ARC) Future Fellowship (FT170100213). The funders had no role in study design, data collection and analysis, decision to publish or preparation of the manuscript.		122	25	25	8	109	MICROBIOLOGY SOC	LONDON	14-16 MEREDITH ST, LONDON, ENGLAND	2057-5858
no	single-species (only consideration of genus spp.)							J	Martínez-Mota, R; Righini, N; Mallott, EK; Gillespie, TR; Amato, KR				Martinez-Mota, Rodolfo; Righini, Nicoletta; Mallott, Elizabeth K.; Gillespie, Thomas R.; Amato, Katherine R.			The relationship between pinworm (Trypanoxyuris) infection and gut bacteria in wild black howler monkeys (Alouatta pigra)	AMERICAN JOURNAL OF PRIMATOLOGY			English	Article						gut microbiome; nematodes; Trypanoxyuris; parasites; sociality; Mexico	MICROBIOTA INTERACTIONS; HELMINTH-PARASITES; PRIMATES; COMMUNITIES; DIVERSITY; PATTERNS; NEMATODA; IMPACT; SPP.	Gut bacteria may coexist with other groups of organisms, such as nematode parasites, that inhabit the gastrointestinal tract of primates; however, the possible effects of endoparasites on bacterial communities are frequently overlooked. Here we explored whether infection with Trypanoxyuris, an oxyurid gastrointestinal parasite, is associated with changes in the gut bacterial community of wild bla…	[Martinez-Mota, Rodolfo] Univ Veracruzana, Ctr Invest Trop CITRO, Xalapa, Veracruz, Mexico; [Righini, Nicoletta] Univ Guadalajara, Inst Invest Comportamiento Alimentario & Nutr IIC, Ciudad Guzman, Jalisco, Mexico; [Mallott, Elizabeth K.; Amato, Katherine R.] Northwestern Univ, Dept Anthropol, 1810 Hinman Ave, Evanston, IL 60208 USA; [Gillespie, Thomas R.] Emory Univ, Dept Environm Sci, Program Po…	Universidad Veracruzana; Universidad de Guadalajara; Northwestern University; Emory University; Emory University; Rollins School Public Health	Amato, KR (corresponding author), Northwestern Univ, Dept Anthropol, 1810 Hinman Ave, Evanston, IL 60208 USA.	katherine.amato@northwestern.edu	Martinez-Mota, Rodolfo/GQQ-7022-2022; Mallott, Elizabeth/AFQ-6376-2022; Righini, Nicoletta/H-1784-2018	Mallott, Elizabeth/0000-0001-5446-8563; Righini, Nicoletta/0000-0003-4327-6544; Amato, Katherine/0000-0003-2722-9414; Gillespie, Thomas/0000-0002-7901-7248	Scott Neotropical Fund-Cleveland Metroparks Zoo; Idea Wild; Northwestern University; Lewis and Clark Fund-American Philosophical Society; Society Initiative in Disease Emergence; University of Illinois; Emory University; Phoenix Zoo	Scott Neotropical Fund-Cleveland Metroparks Zoo; Idea Wild; Northwestern University; Lewis and Clark Fund-American Philosophical Society; Society Initiative in Disease Emergence; University of Illinois; Emory University; Phoenix Zoo	Scott Neotropical Fund-Cleveland Metroparks Zoo; Idea Wild; Northwestern University; Lewis and Clark Fund-American Philosophical Society; Earth and Society Initiative in Disease Emergence, University of Illinois; Emory University; The Phoenix Zoo		75	6	7	1	16	WILEY	HOBOKEN	111 RIVER ST, HOBOKEN 07030-5774, NJ USA	0275-2565	1098-2345
no	single-species							J	Tilahun, Y; Pinango, JQ; Johnson, F; Lett, C; Smith, K; Gipson, T; McCallum, M; Hoyt, P; Tritt, A; Yadav, A; Elshahed, M; Wang, ZS				Tilahun, Yonathan; Pinango, Jessica Quijada; Johnson, Felicia; Lett, Charles; Smith, Kayla; Gipson, Terry; McCallum, Malcolm; Hoyt, Peter; Tritt, Andrew; Yadav, Archana; Elshahed, Mostafa; Wang, Zaisen			Transcript and blood-microbiome analysis towards a blood diagnostic tool for goats affected by Haemonchus contortus	SCIENTIFIC REPORTS			English	Article							GUT MICROBIOME; GENE-EXPRESSION	The Alpine goat (Capra aegagrus hircus) is parasitized by the barber pole worm (Haemonchus contortus). Hematological parameters from transcript and metagenome analysis in the host are reflective of infestation. We explored comparisons between blood samples of control, infected, infected zoledronic acid-treated, and infected antibody (anti-gamma delta T cells) treated wethers under controlled cond…	[Tilahun, Yonathan; Pinango, Jessica Quijada; Johnson, Felicia; Lett, Charles; Smith, Kayla; Gipson, Terry; McCallum, Malcolm; Wang, Zaisen] Langston Univ, Sch Agr & Appl Sci, Langston, OK 73050 USA; [Hoyt, Peter] Oklahoma State Univ, Inst Biosecur & Microbial Forens, Stillwater, OK 74078 USA; [Tritt, Andrew] Lawrence Berkeley Natl Lab, Computat Res Div, Berkeley, CA 94720 USA; [Yadav, Archana; E…	Langston University; Oklahoma State University System; Oklahoma State University - Stillwater; United States Department of Energy (DOE); Lawrence Berkeley National Laboratory; Oklahoma State University System; Oklahoma State University - Stillwater	Tilahun, Y (corresponding author), Langston Univ, Sch Agr & Appl Sci, Langston, OK 73050 USA.	yonathan.tilahun@langston.edu	Tritt, Andrew/KOC-2326-2024; Yadav, Archana/HLG-7618-2023	Yadav, Archana/0000-0001-5056-0741; Hoyt, Peter/0000-0002-2767-0923	United States Department of Agriculture National Institute of Food and Agriculture Evans Allen program [1017311, OKLUTILAHUN2018]	United States Department of Agriculture National Institute of Food and Agriculture Evans Allen program	Funding was provided by the United States Department of Agriculture National Institute of Food and Agriculture Evans Allen program Accession Number 1017311 Project number OKLUTILAHUN2018.		35	6	6	1	4	NATURE PORTFOLIO	BERLIN	HEIDELBERGER PLATZ 3, BERLIN, 14197, GERMANY	2045-2322
yes		mammal	wild	United States	Europe and Northern America		yes	J	Couch, C; Sanders, J; Sweitzer, D; Deignan, K; Cohen, L; Broughton, H; Steingass, S; Beechler, B				Couch, Claire; Sanders, Justin; Sweitzer, Danielle; Deignan, Kristen; Cohen, Lesley; Broughton, Heather; Steingass, Sheanna; Beechler, Brianna			The relationship between dietary trophic level, parasites and the microbiome of Pacific walrus (Odobenus rosmarus divergens)	PROCEEDINGS OF THE ROYAL SOCIETY B-BIOLOGICAL SCIENCES			English	Article						fecal microbiome; stable isotope; trophic level; walrus; helminth	GUT MICROBIOTA; BERING-SEA; DIVERSITY; SEQUENCES; COMMUNITY; PREY; ICE	Arctic species are likely to experience rapid shifts in prey availability under climate change, which may alter their exposure to microbes and parasites. Here, we describe fecal bacterial and macroparasite communities and assess correlations with diet trophic level in Pacific walruses harvested during subsistence hunts by members of the Native Villages of Gambell and Savoonga on St Lawrence Islan…	[Couch, Claire; Steingass, Sheanna] Oregon State Univ, Dept Fisheries Wildlife & Conservat Sci, Corvallis, OR 97331 USA; [Sanders, Justin; Beechler, Brianna] Oregon State Univ, Dept Biomed Sci, Corvallis, OR 97331 USA; [Sweitzer, Danielle; Deignan, Kristen; Cohen, Lesley] Oregon State Univ, Carlson Coll Vet Med, Corvallis, OR 97331 USA; [Broughton, Heather] Oregon State Univ Cascades, Dept Biol, …	Oregon State University; Oregon State University; Oregon State University; Oregon State University; Oregon State University Cascades; Oregon State University	Couch, C (corresponding author), Oregon State Univ, Dept Fisheries Wildlife & Conservat Sci, Corvallis, OR 97331 USA.	claire.couch@oregonstate.edu	Couch, Claire/AAZ-4299-2021; Beechler, Brianna R/H-7972-2019	Beechler, Brianna R/0000-0002-9711-4340; Couch, Claire/0000-0003-4983-3719	National Geographic [NGS-50280C-18]; Point Defiance Zoo and Aquarium	National Geographic(National Geographic Society); Point Defiance Zoo and Aquarium	Funding for this work was provided by National Geographic(grant no. NGS-50280C-18) and Point Defiance Zoo and Aquarium.		72	4	4	2	18	ROYAL SOC	LONDON	6-9 CARLTON HOUSE TERRACE, LONDON SW1Y 5AG, ENGLAND	0962-8452	1471-2954
no	no parasitic worm							J	Goffredi, SK; Panossian, B; Brzechffa, C; Field, N; King, C; Moggioli, G; Rouse, GW; Martín-Durán, JM; Henry, LM				Goffredi, Shana K.; Panossian, Balig; Brzechffa, Camille; Field, Naomi; King, Chad; Moggioli, Giacomo; Rouse, Greg W.; Martin-Duran, Jose M.; Henry, Lee M.			A dynamic epibiont community associated with the bone-eating polychaete genus Osedax	MBIO			English	Article						Osedax; epsilonproteobacteria; epibiont; whalefall; symbiosis; metagenomics; Campylobacterales	SEA WHALE-FALL; PHYLOGENETIC DIVERSITY; EPSILON-PROTEOBACTERIA; BACTERIA; ANNOTATION; SYMBIONTS; ALGORITHM; FIXATION; ANNELIDA; GENOMES	Osedax, the deep-sea annelid found at sunken whalefalls, is known to host Oceanospirillales bacterial endosymbionts intracellularly in specialized roots, which help it feed exclusively on vertebrate bones. Past studies, however, have also made mention of external bacteria on their trunks. During a 14-yr study, we reveal a dynamic, yet persistent, shift of Campylobacterales integrated into the epi…	[Goffredi, Shana K.; Brzechffa, Camille; Field, Naomi] Occidental Coll, Dept Biol, Los Angeles, CA 90041 USA; [Panossian, Balig; Moggioli, Giacomo; Martin-Duran, Jose M.; Henry, Lee M.] Queen Mary Univ London, Sch Biol & Behav Sci, London, England; [King, Chad] Monterey Bay Natl Marine Sanctuary, Monterey, CA USA; [Rouse, Greg W.] Univ Calif La Jolla, Scripps Oceanog, La Jolla, CA USA	Occidental College; University of London; Queen Mary University London; National Oceanic Atmospheric Admin (NOAA) - USA; University of California System; University of California San Diego	Goffredi, SK (corresponding author), Occidental Coll, Dept Biol, Los Angeles, CA 90041 USA.;Henry, LM (corresponding author), Queen Mary Univ London, Sch Biol & Behav Sci, London, England.	sgoffredi@oxy.edu; l.henry@qmul.ac.uk	Rouse, Gregory/AAW-1494-2021	Rouse, Gregory/0000-0001-9036-9263	Monterey Bay Aquarium Research Institute; Monterey Bay National Marine Sanctuary; Occidental College Undergraduate Research Center; National Science Foundation [IOS-0923775]; NERC IRF [NE/M018016/1]; Wellcome Trust Seed Award [213981/Z/18/Z]; Wellcome Trust [213981/Z/18/Z] Funding Source: Wellcome Trust	Monterey Bay Aquarium Research Institute; Monterey Bay National Marine Sanctuary; Occidental College Undergraduate Research Center; National Science Foundation(National Science Foundation (NSF)); NERC IRF(UK Research & Innovation (UKRI)Natural Environment Research Council (NERC)); Wellcome Trust Seed Award(Wellcome Trust); Wellcome Trust(Wellcome Trust)	& nbsp;The research expeditions were made possible via support from the Monterey Bay Aquarium Research Institute and the Monterey Bay National Marine Sanctuary. We thank the captain and crew of the R/V Western Flyer, the pilots of the ROVs Tiburon and Doc Ricketts, the captain and crew of the E/V Nautilus and pilots of the ROV Hercules, R. C. Vrijenhoek for expedition leadership, S Johnson for su…		79	0	0	0	7	AMER SOC MICROBIOLOGY	WASHINGTON	1752 N ST NW, WASHINGTON, DC 20036-2904 USA	2150-7511
no	single-species							J	Sun, L; Zhu, M; Zhang, L; Peng, M; Li, CY; Wang, LM; Wang, WQ; Ma, ZQ; Li, SH; Zeng, WL; Yin, M; Wang, WL; Chunyu, WX				Sun, Le; Zhu, Min; Zhang, Lei; Peng, Man; Li, Cuiying; Wang, Liming; Wang, Weiqun; Ma, Zhiqiang; Li, Shenghao; Zeng, Weilin; Yin, Min; Wang, Wenlin; Chunyu, Weixun			Differences in microbiome of healthy Sprague Dawley rats with Paragonimus proliferus infection and potential pathogenic role of microbes in paragonimiasis	ACTA TROPICA			English	Article						Paragonimus infection; Paragonimus proliferus; Paragonimiasis; High-throughput sequencing; Microbiota	COMMUNITY COMPOSITIONS; MYCOPLASMA-PULMONIS; NLRP3 INFLAMMASOME; PROTEOBACTERIA; DIVERSITY	Paragonimiasis, which is caused by Paragonimus, is considered to be a neglected tropical disease by the World Health Organization. The pathogenicity of Paragonimus mainly manifests as mechanical damage and immunotoxicity caused by adult worms and larvae. However, microbiota associated with Paragonimus and potential disturbance of host microbiota after infection are unknown. Paragonimus proliferus…	[Sun, Le; Zhu, Min; Zhang, Lei; Peng, Man; Li, Cuiying; Wang, Liming; Wang, Weiqun; Ma, Zhiqiang; Li, Shenghao; Zeng, Weilin; Wang, Wenlin; Chunyu, Weixun] Kunming Med Univ, Sch Basic Med, Dept Pathogen Biol & Immunol, Kunming 650500, Yunnan, Peoples R China; [Yin, Min] Yunnan Univ, Sch Med, 2 North Cui Hu Rd, Kunming 650091, Yunnan, Peoples R China; [Ma, Zhiqiang; Li, Shenghao] Third Peoples Hos…	Kunming Medical University; Yunnan University	Wang, WL; Chunyu, WX (corresponding author), Kunming Med Univ, Sch Basic Med, Dept Pathogen Biol & Immunol, Kunming 650500, Yunnan, Peoples R China.;Yin, M (corresponding author), Yunnan Univ, Sch Med, 2 North Cui Hu Rd, Kunming 650091, Yunnan, Peoples R China.	yinmin@ynu.edu.cn; wenlinwang331@163.com; chunyuweixun@kmmu.edu.cn	0, 0/KEE-7704-2024; wang, weiqun/Q-1528-2015; Li, Zexi/KFA-6939-2024; yin, min/JKI-3898-2023; Ma, qiang zhi/HZK-3874-2023	Ma, qiang zhi/0000-0003-0302-6604; yin, min/0000-0003-2540-9016	National Natural Science Foundation of China [31800002, 31860017, 81360252, 82160674]; Scientific and Technological Development Project of Yunnan [2019FE001-131, 2019FE001-161, 202101AT070054, 202001BB05006 9, 202201AS070007, YNWR-QNBJ-2019-031]; Science Research Fund Project of Yunnan Provincial Department of Education [2021J0206]	National Natural Science Foundation of China(National Natural Science Foundation of China (NSFC)); Scientific and Technological Development Project of Yunnan; Science Research Fund Project of Yunnan Provincial Department of Education	Funding This work was supported by the National Natural Science Foundation of China Grants (31800002, 31860017, 81360252 and 82160674) ; the Scientific and Technological Development Project of Yunnan (2019FE001-131, 2019FE001-161, 202101AT070054, 202001BB05006 9, 202201AS070007 and YNWR-QNBJ-2019-031) , and the Science Research Fund Project of Yunnan Provincial Department of Education (2021J0206)…		70	2	2	1	10	ELSEVIER	AMSTERDAM	RADARWEG 29, 1043 NX AMSTERDAM, NETHERLANDS	0001-706X	1873-6254
no	single-species							J	de Agüero, VCG; Esteban-Blanco, C; Argüello, H; Valderas-García, E; Andrés, S; Balaña-Fouce, R; Arranz, JJ; Gutiérrez-Gil, B; Martínez-Valladares, M				Gomez de Aguero, Veronica Castilla; Esteban-Blanco, Cristina; Arguello, Hector; Valderas-Garcia, Elora; Andres, Sonia; Balana-Fouce, Rafael; Jose Arranz, Juan; Gutierrez-Gil, Beatriz; Martinez-Valladares, Maria			Microbial community in resistant and susceptible Churra sheep infected by Teladorsagia circumcincta	SCIENTIFIC REPORTS			English	Article							ANTHELMINTIC RESISTANCE; GENE; NEMATODES; HELMINTHS; HEALTH; CELLS; IGA	Gastrointestinal nematodes (GIN) are a major threat to health and welfare in small ruminants worldwide. Teladorsagia circumcincta is a nematode that inhabits the abomasum of sheep, especially in temperate regions, causing important economic losses. Given that T. circumcincta and microbiome share the same niche, interactions between them and the host are expected. Although it is known that within …	[Gomez de Aguero, Veronica Castilla; Valderas-Garcia, Elora; Andres, Sonia; Martinez-Valladares, Maria] Univ Leon, CSIC, Inst Ganaderia Montana, Leon 24346, Spain; [Gomez de Aguero, Veronica Castilla; Arguello, Hector; Martinez-Valladares, Maria] Univ Leon, Fac Vet, Dept Sanidad Anim, Leon 24071, Spain; [Valderas-Garcia, Elora; Balana-Fouce, Rafael] Univ Leon, Fac Vet, Dept Ciencias Biomed, Leon …	Universidad de Leon; Consejo Superior de Investigaciones Cientificas (CSIC); CSIC-ULE - Instituto de Ganaderia de Montana (IGM); Universidad de Leon; Universidad de Leon; Universidad de Leon	Martínez-Valladares, M (corresponding author), Univ Leon, CSIC, Inst Ganaderia Montana, Leon 24346, Spain.;Martínez-Valladares, M (corresponding author), Univ Leon, Fac Vet, Dept Sanidad Anim, Leon 24071, Spain.	mmarva@unileon.es	Andrés, Sonia/J-5634-2014; Esteban Blanco, Cristina/H-9664-2015; Arguello Rodriguez, Hector/L-2287-2017; Martinez-Valladares, Maria/L-5020-2017; /H-1225-2015	Andrés, Sonia/0000-0001-5255-1582; Esteban Blanco, Cristina/0000-0002-2425-000X; Arguello Rodriguez, Hector/0000-0001-8504-2717; Castilla Gomez de Aguero, Veronica/0000-0002-6797-0170; Martinez-Valladares, Maria/0000-0002-3723-1895; Valderas, Elora/0000-0002-9970-896X; /0000-0001-9058-131X					57	2	2	0	6	NATURE PORTFOLIO	BERLIN	HEIDELBERGER PLATZ 3, BERLIN, 14197, GERMANY	2045-2322
yes		mammal	wild	Central African Republic	Sub-Saharan Africa		no	J	Vlcková, K; Pafco, B; Petrzelková, KJ; Modry, D; Todd, A; Yeoman, CJ; Torralba, M; Wilson, BA; Stumpf, RM; White, BA; Nelson, KE; Leigh, SR; Gomez, A				Vlckova, Klara; Pafco, Barbora; Petrzelkova, Klara J.; Modry, David; Todd, Angelique; Yeoman, Carl J.; Torralba, Manolito; Wilson, Brenda A.; Stumpf, Rebecca M.; White, Bryan A.; Nelson, Karen E.; Leigh, Steven R.; Gomez, Andres			Relationships Between Gastrointestinal Parasite Infections and the Fecal Microbiome in Free-Ranging Western Lowland Gorillas	FRONTIERS IN MICROBIOLOGY			English	Article						lowland gorilla; fecal microbiome; bacteria; parasite infection; Entamoeba; strongylid nematodes	GUT MICROBIOTA; EGG COUNTS; INTESTINAL PARASITES; HELMINTH INFECTIONS; DIVERSITY; COLONIZATION; THERAPY; BURDENS; IMPACT; IDENTIFICATION	Relationships between gastrointestinal parasites (GIPs) and the gastrointestinal microbiome (GIM) are widely discussed topics across mammalian species due to their possible impact on the host's health. GIPs may change the environment determining alterations in GIM composition. We evaluated the associations between GIP infections and fecal microbiome composition in two habituated and two unhabitua…	[Vlckova, Klara; Pafco, Barbora; Modry, David] Univ Vet & Pharmaceut Sci Brno, Fac Vet Med, Dept Pathol & Parasitol, Brno, Czech Republic; [Vlckova, Klara; Petrzelkova, Klara J.] Czech Acad Sci, Inst Vertebrate Biol, Brno, Czech Republic; [Petrzelkova, Klara J.] Liberec Zoo, Liberec, Czech Republic; [Petrzelkova, Klara J.; Modry, David] Czech Acad Sci, Biol Ctr, Inst Parasitol, Ceske Budejovice, …	University of Veterinary Sciences Brno; Czech Academy of Sciences; Institute of Vertebrate Biology of the Czech Academy of Sciences; Czech Academy of Sciences; Biology Centre of the Czech Academy of Sciences; University of Veterinary Sciences Brno; World Wildlife Fund; Montana State University System; Montana State University Bozeman; J. Craig Venter Institute; University of Illinois System; Univ…	Vlcková, K (corresponding author), Univ Vet & Pharmaceut Sci Brno, Fac Vet Med, Dept Pathol & Parasitol, Brno, Czech Republic.;Vlcková, K (corresponding author), Czech Acad Sci, Inst Vertebrate Biol, Brno, Czech Republic.	klari.vlckova@gmail.com	Modry, David/G-7815-2014; Yeoman, Carl/ABA-1906-2021; Todd, Angelique/AAR-3087-2021; Petrzelkova, Klara Judita/G-7111-2014; Pafco, Barbora/A-4395-2018	Modry, David/0000-0001-9649-6255; Yeoman, Carl/0000-0002-8775-7879; Pafco, Barbora/0000-0003-1395-0841; Stumpf, Rebecca/0000-0002-4979-4994; Vlckova, Klara/0000-0002-8774-9983; Todd, Angelique/0000-0002-9207-4925; Petrzelkova, Klara/0000-0001-9693-7567	Internal Grant Agency of University of Veterinary and Pharmaceutical Sciences Brno [138/2015/FVL]; Institute of Vertebrate Biology, Academy of Sciences of the Czech Republic [RVO: 68081766]; project CEITEC- Central European Institute of Technology from European Regional Development Fund [CZ.1.05/1.100/02.0068]; European Social Fund; State Budget of the Czech Republic [OPVK CZ.1.07/2.3.00/20.0300]…	Internal Grant Agency of University of Veterinary and Pharmaceutical Sciences Brno; Institute of Vertebrate Biology, Academy of Sciences of the Czech Republic; project CEITEC- Central European Institute of Technology from European Regional Development Fund; European Social Fund(European Social Fund (ESF)); State Budget of the Czech Republic; US National Science Foundation (NSF)(National Science F…	We thank the Government of the Central African Republic and to the World Wildlife Fund for granting permission to conduct our research in the Central African Republic; the Primate Habituation Programme (Dzanga-Ndoki National Park, Dzanga-Sangha Protected Areas) for logistical support in the field; K. A. Shutt and all local trackers and assistants for their help with sample collection. We thank Ra…		95	16	18	2	36	FRONTIERS MEDIA SA	LAUSANNE	AVENUE DU TRIBUNAL FEDERAL 34, LAUSANNE, CH-1015, SWITZERLAND		1664-302X
no	single-species							J	Zhao, WS; Bu, XL; Zhou, WT; Zeng, QW; Qin, T; Wu, SG; Li, WX; Zou, H; Li, M; Wang, GT				Zhao, Weishan; Bu, Xialian; Zhou, Weitian; Zeng, Qingwen; Qin, Tian; Wu, Shangong; Li, Wenxiang; Zou, Hong; Li, Ming; Wang, Guitang			Interactions between Balantidium ctenopharyngodoni and microbiota reveal its low pathogenicity in the hindgut of grass carp	BMC MICROBIOLOGY			English	Article						Balantidium ctenopharyngodoni; Grass carp; Intestinal microbiota; Metabolites; Ciliate	GUT; CREATINE; CHILDREN; IDELLA	Background Hosts, parasites, and microbiota interact with each other, forming a complex ecosystem. Alterations to the microbial structure have been observed in various enteric parasitic infections (e.g. parasitic protists and helminths). Interestingly, some parasites are associated with healthy gut microbiota linked to the intestinal eubiosis state. So the changes in bacteria and metabolites indu…	[Zhao, Weishan; Bu, Xialian; Zhou, Weitian; Zeng, Qingwen; Qin, Tian; Wu, Shangong; Li, Wenxiang; Zou, Hong; Li, Ming; Wang, Guitang] Chinese Acad Sci, Inst Hydrobiol, Wuhan 430072, Peoples R China; [Zhao, Weishan; Bu, Xialian; Zhou, Weitian; Zeng, Qingwen; Qin, Tian; Wu, Shangong; Li, Wenxiang; Zou, Hong; Li, Ming; Wang, Guitang] Chinese Acad Sci, Inst Hydrobiol, Key Lab Breeding Biotechnol & Su…	Chinese Academy of Sciences; Institute of Hydrobiology, CAS; Chinese Academy of Sciences; Institute of Hydrobiology, CAS; Chinese Academy of Sciences; University of Chinese Academy of Sciences, CAS	Li, M (corresponding author), Chinese Acad Sci, Inst Hydrobiol, Wuhan 430072, Peoples R China.;Li, M (corresponding author), Chinese Acad Sci, Inst Hydrobiol, Key Lab Breeding Biotechnol & Sustainable Aquacult, Wuhan 430072, Peoples R China.	liming@ihb.ac.cn	WU, SHAN/KGM-5484-2024		China Postdoctoral Science Foundation [2021M703435]; Postdoctoral Innovation Research Post in Hubei Province; National Natural Science Foundation of China [32303066, 32170437]; National Key Research and Development Program of China [2022YFF1001100]; Second Tibetan Plateau Scientific Expedition and Research Program (STEP) [2019QZKK0304]; Earmarked fund for CARS [CARS-45]; National Aquatic Biologic…	China Postdoctoral Science Foundation(China Postdoctoral Science Foundation); Postdoctoral Innovation Research Post in Hubei Province; National Natural Science Foundation of China(National Natural Science Foundation of China (NSFC)); National Key Research and Development Program of China(National Key Research & Development Program of China); Second Tibetan Plateau Scientific Expedition and Resear…	This work was supported by the China Postdoctoral Science Foundation (No. 2021M703435), the funding for Postdoctoral Innovation Research Post in Hubei Province, the National Natural Science Foundation of China (No. 32303066, 32170437), the National Key Research and Development Program of China (No. 2022YFF1001100), the Second Tibetan Plateau Scientific Expedition and Research Program (STEP) (No. …		53	0	0	6	8	BMC	LONDON	CAMPUS, 4 CRINAN ST, LONDON N1 9XW, ENGLAND	1471-2180
yes		human	wild	Côte d'Ivoire	Sub-Saharan Africa		yes	J	Schneeberger, PHH; Becker, SL; Pothier, JF; Duffy, B; N'Goran, EK; Beuret, C; Frey, JE; Utzinger, J				Schneeberger, Pierre H. H.; Becker, Soeren L.; Pothier, Joel F.; Duffy, Brion; N'Goran, Eliezer K.; Beuret, Christian; Frey, Juerg E.; Utzinger, Juerg			Metagenomic diagnostics for the simultaneous detection of multiple pathogens in human stool specimens from Cote d'Ivoire: a proof-of-concept study	INFECTION GENETICS AND EVOLUTION			English	Article						Bacterial strain typing; Cote d'Ivoire; Diarrhea; Metagenomics; Pathobiome; Resistome	PERSISTENT DIGESTIVE DISORDERS; PCR; MULTIPARASITISM; INFECTIONS; HEALTH; GENOME; TESTS	Background: The intestinal microbiome is a complex community and its role in influencing human health is poorly understood. While conventional microbiology commonly attributes digestive disorders to a single microorganism, a metagenomic approach can detect multiple pathogens simultaneously and might elucidate the role of microbial communities in the pathogenesis of intestinal diseases. We present…	[Schneeberger, Pierre H. H.; Frey, Juerg E.] Inst Plant Prod Sci IPS, Dept Diagnost & Risk Assessment Plant Protect, Agroscope, Wadenswil, Switzerland; [Schneeberger, Pierre H. H.; Beuret, Christian] Fed Off Civil Protect, Spiez Lab, Dept Virol, Spiez, Switzerland; [Schneeberger, Pierre H. H.; Becker, Soeren L.; Utzinger, Juerg] Swiss Trop & Publ Hlth Inst, Dept Epidemiol & Publ Hlth, CH-4002 Bas…	Swiss Federal Research Station Agroscope; University of Basel; Swiss Tropical & Public Health Institute; University of Basel; Saarland University; Zurich University of Applied Sciences; Universite Felix Houphouet-Boigny; Centre Suisse de Recherches Scientifiques en Cote d'Ivoire (CSRS)	Schneeberger, PHH (corresponding author), Swiss Trop & Publ Hlth Inst, Dept Epidemiol & Publ Hlth, CH-4002 Basel, Switzerland.	pierre.schneeberger@unibas.ch; soeren.becker@becker-malente.de; joel.pothier@zhaw.ch; brion.duffy@zhaw.ch; eliezerngoran@yahoo.fr; christian.beuret@babs.admin.ch; juerg.frey@agroscope.admin.ch; juerg.utzinger@unibas.ch	Pothier, Joël F./H-9344-2013	Pothier, Joël F./0000-0002-9604-7780; Becker, Soeren/0000-0003-3634-8802; Schneeberger, Pierre/0000-0002-8586-4937; Beuret, Christian/0000-0002-1136-872X	armasuisse project ARAMIS [2011/22-16/353003285]; European Union [260260]	armasuisse project ARAMIS; European Union(European Union (EU))	This work was supported by armasuisse project ARAMIS no. 2011/22-16/353003285. The study was conducted as a part of the NIDIAG European research network ( Collaborative Project), and this project has received funding from the European Union's Seventh Framework Programme for research, technological development and demonstration under grant agreement no. 260260. The funders had no role in study des…		39	35	36	0	30	ELSEVIER	AMSTERDAM	RADARWEG 29, 1043 NX AMSTERDAM, NETHERLANDS	1567-1348	1567-7257
yes		mammal	wild	Madagascar	Sub-Saharan Africa		yes	J	Murillo, T; Schneider, D; Heistermann, M; Daniel, R; Fichtel, C				Murillo, Tatiana; Schneider, Dominik; Heistermann, Michael; Daniel, Rolf; Fichtel, Claudia			Assessing the drivers of gut microbiome composition in wild redfronted lemurs via longitudinal metacommunity analysis	SCIENTIFIC REPORTS			English	Article							RED-FRONTED LEMURS; STRESS; CHARACTERIZE; VALIDATION; PARASITES; PRIMATES; PATTERNS; ANDROGEN; BEHAVIOR; HEALTH	The gut microbiome influences host's immunity, development, and metabolism and participates in the gut-brain axis, thus impacting the health of the host. It is a dynamic community varying between individuals and within individuals at different time points. Hence, determining the factors causing this variability may elucidate their impact on host's health. However, understanding the drivers of var…	[Murillo, Tatiana; Fichtel, Claudia] German Primate Ctr, Behav Ecol & Sociobiol Unit, Gottingen, Germany; [Murillo, Tatiana; Schneider, Dominik; Daniel, Rolf] Georg August Univ Gottingen, Inst Microbiol & Genet, Genom & Appl Microbiol, Gottingen, Germany; [Murillo, Tatiana; Schneider, Dominik; Daniel, Rolf] Georg August Univ Gottingen, Inst Microbiol & Genet, Gottingen Genom Lab, Gottingen, Germa…	Deutsches Primatenzentrum (DPZ); University of Gottingen; University of Gottingen; Universidad Costa Rica; Universidad Costa Rica; Deutsches Primatenzentrum (DPZ)	Murillo, T (corresponding author), German Primate Ctr, Behav Ecol & Sociobiol Unit, Gottingen, Germany.;Murillo, T (corresponding author), Georg August Univ Gottingen, Inst Microbiol & Genet, Genom & Appl Microbiol, Gottingen, Germany.;Murillo, T (corresponding author), Georg August Univ Gottingen, Inst Microbiol & Genet, Gottingen Genom Lab, Gottingen, Germany.;Murillo, T (corresponding author),…	tatiana.murillocorrales@ucr.ac.cr	Murillo, Tatiana/AGG-7661-2022; Daniel, Rolf/AAQ-5933-2021	Murillo, Tatiana/0000-0001-6346-9509; Daniel, Rolf/0000-0002-8646-7925; Schneider, Dominik/0000-0002-1134-5026	Deutsche Forschungsgemeinschaft [FI 929/7-2, DA 374/13-2]; Projekt DEAL	Deutsche Forschungsgemeinschaft(German Research Foundation (DFG)); Projekt DEAL	Open Access funding enabled and organized by Projekt DEAL. This project was funded by the Deutsche Forschungsgemeinschaft (FI 929/7-2, DA 374/13-2) from the research unit Sociality and Health in Primates (SoHaPi).		94	6	6	6	14	NATURE PORTFOLIO	BERLIN	HEIDELBERGER PLATZ 3, BERLIN, 14197, GERMANY	2045-2322
no	no parasitic worm (mention of plant-parasitic nematodes)							J	Lupatini, M; Korthals, GW; de Hollander, M; Janssens, TKS; Kuramae, EE				Lupatini, Manoeli; Korthals, Gerard W.; de Hollander, Mattias; Janssens, Thierry K. S.; Kuramae, Eiko E.			Soil Microbiome Is More Heterogeneous in Organic Than in Conventional Farming System	FRONTIERS IN MICROBIOLOGY			English	Article						soil health treatment; soil-borne pathogen; sustainability; agro-ecosystem; 16S rRNA; bioindicator; microbial ecology; microbial diversity	PLANT-PARASITIC NEMATODES; BACTERIAL COMMUNITY STRUCTURE; DIVERSITY; BIODIVERSITY; MANAGEMENT; SUPPRESSIVENESS; IMPACT; FERTILIZATION; CONSEQUENCES; AGRICULTURE	Organic farming system and sustainable management of soil pathogens aim at reducing the use of agricultural chemicals in order to improve ecosystem health. Despite the essential role of microbial communities in agro-ecosystems, we still have limited understanding of the complex response of microbial diversity and composition to organic and conventional farming systems and to alternative methods f…	[Lupatini, Manoeli; de Hollander, Mattias; Kuramae, Eiko E.] Netherlands Inst Ecol NIOO KNAW, Dept Microbiol Ecol, Wageningen, Netherlands; [Korthals, Gerard W.] Netherlands Inst Ecol NIOO KNAW, Dept Terr Ecol, Wageningen, Netherlands; [Janssens, Thierry K. S.] MicroLife Solut, Amsterdam, Netherlands; [Janssens, Thierry K. S.] Vrije Univ Amsterdam, Dept Ecol Sci, Amsterdam, Netherlands	Royal Netherlands Academy of Arts & Sciences; Netherlands Institute of Ecology (NIOO-KNAW); Royal Netherlands Academy of Arts & Sciences; Netherlands Institute of Ecology (NIOO-KNAW); Vrije Universiteit Amsterdam	Kuramae, EE (corresponding author), Netherlands Inst Ecol NIOO KNAW, Dept Microbiol Ecol, Wageningen, Netherlands.	e.kuramae@nloo.knaw.nl	KNAW, NIOO-KNAW/A-4320-2012; Kuramae, Eiko/F-4738-2012	KNAW, NIOO-KNAW/0000-0002-3835-159X; Kuramae, Eiko/0000-0001-6701-8668; Janssens, Thierry K.S./0000-0003-2418-8979	BE-BASIC Foundation [F08.002.05]; Netherlands Organization for Scientific Research (NWO); FAPESP [729.004.003]; FAPERGS/CAPES (Research Agency of the State of Rio Grande do Sul/Brazilian Federal Agency for Support and Evaluation of Graduate Education within the Ministry of Education of Brazil)	BE-BASIC Foundation; Netherlands Organization for Scientific Research (NWO)(Netherlands Organization for Scientific Research (NWO)); FAPESP(Fundacao de Amparo a Pesquisa do Estado de Sao Paulo (FAPESP)); FAPERGS/CAPES (Research Agency of the State of Rio Grande do Sul/Brazilian Federal Agency for Support and Evaluation of Graduate Education within the Ministry of Education of Brazil)	The authors acknowledge Johnny Visser and colleagues of Vredepeel experimental farm, Leonardo Pitombo for the soil sampling, Agata Pijl and Victor Carrion for laboratory assistance. This study was funded by BE-BASIC Foundation (F08.002.05) and The Netherlands Organization for Scientific Research (NWO) and FAPESP grant number 729.004.003. The scholarship to the first author was granted by FAPERGS/…		75	188	214	10	76	FRONTIERS MEDIA SA	LAUSANNE	AVENUE DU TRIBUNAL FEDERAL 34, LAUSANNE, CH-1015, SWITZERLAND		1664-302X
no	no parasitic worm							J	Allan, ERO; Tennessen, JA; Sharpton, TJ; Blouin, MS				Allan, Euan R. O.; Tennessen, Jacob A.; Sharpton, Thomas J.; Blouin, Michael S.			Allelic Variation in a Single Genomic Region Alters the Microbiome of the Snail Biomphalaria glabrata	JOURNAL OF HEREDITY			English	Article						allelic variation; Biomphalaria glabrata; microbiome; schistosomiasis	BACTERIAL COMMUNITIES; GEN. NOV.; COMPATIBILITY; GENOTYPE	Freshwater snails are the intermediate hosts for numerous parasitic worms which can have negative consequences for human health and agriculture. Understanding the transmission of these diseases requires a more complete characterization of the immunobiology of snail hosts. This includes the characterization of its microbiome and genetic factors which may interact with this important commensal comm…	[Allan, Euan R. O.; Tennessen, Jacob A.; Blouin, Michael S.] Oregon State Univ, Dept Integrat Biol, Coll Sci, 3029 Cordley Hall,2701 Campus Way, Corvallis, OR 97331 USA; [Sharpton, Thomas J.] Oregon State Univ, Dept Microbiol, Coll Sci, Corvallis, OR 97331 USA; [Sharpton, Thomas J.] Oregon State Univ, Dept Stat, Coll Sci, Corvallis, OR 97331 USA	Oregon State University; Oregon State University; Oregon State University	Allan, ERO (corresponding author), Oregon State Univ, Dept Integrat Biol, Coll Sci, 3029 Cordley Hall,2701 Campus Way, Corvallis, OR 97331 USA.	euanroallan@gmail.com		Sharpton, Thomas/0000-0002-5996-7764; Tennessen, Jacob/0000-0002-5015-4740	National Institutes of Health [AI109134, AI111201]	National Institutes of Health(United States Department of Health & Human ServicesNational Institutes of Health (NIH) - USA)	This work was supported by the National Institutes of Health (AI109134 and AI111201).		35	18	20	0	11	OXFORD UNIV PRESS INC	CARY	JOURNALS DEPT, 2001 EVANS RD, CARY, NC 27513 USA	0022-1503	1465-7333
no	no parasitic worm							J	Forslund, A; Ensink, JHJ; Markussen, B; Battilani, A; Psarras, G; Gola, S; Sandei, L; Fletcher, T; Dalsgaard, A				Forslund, A.; Ensink, J. H. J.; Markussen, B.; Battilani, A.; Psarras, G.; Gola, S.; Sandei, L.; Fletcher, T.; Dalsgaard, A.			Escherichia coli contamination and health aspects of soil and tomatoes (Solanum lycopersicum L.) subsurface drip irrigated with on-site treated domestic wastewater	WATER RESEARCH			English	Article						Escherichia coli; Tomato; Treated wastewater; Food safety; Subsurface drip irrigation; Risk assessment; PFGE typing	FIELD GEL-ELECTROPHORESIS; FRESH PRODUCE; PATHOGENIC MICROORGANISMS; SALMONELLA-ENTERICA; MICROBIAL-CONTAMINATION; DIFFERENT QUALITIES; GENETIC DIVERSITY; SOURCE TRACKING; USE EFFICIENCY; UNITED-STATES	Faecal contamination of soil and tomatoes irrigated by sprinkler as well as surface and subsurface drip irrigation with treated domestic wastewater were compared in 2007 and 2008 at experimental sites in Crete and Italy. Wastewater was treated by Membrane Bio Reactor (MBR) technology, gravel filtration or UV-treatment before used for irrigation. Irrigation water, soil and tomato samples were coll…	[Forslund, A.; Dalsgaard, A.] Univ Copenhagen, Fac Hlth & Med Sci, Dept Vet Dis Biol, DK-1870 Frederiksberg C, Denmark; [Ensink, J. H. J.] Univ London London Sch Hyg & Trop Med, Dept Dis Control, London WC1E 7HT, England; [Markussen, B.] Univ Copenhagen, Fac Sci, Dept Math Sci, DK-2100 Copenhagen O, Denmark; [Battilani, A.] Consorzio Bonf Secondo Grado Canale Emilliano Rom, Area Agron Ambientale,…	University of Copenhagen; University of London; London School of Hygiene & Tropical Medicine; University of Copenhagen; University of London; London School of Hygiene & Tropical Medicine	Forslund, A (corresponding author), Univ Copenhagen, Fac Hlth & Med Sci, Dept Vet Dis Biol, Groennegaardsvej 15, DK-1870 Frederiksberg C, Denmark.	anf@sund.ku.dk	Fletcher, Tony/D-2394-2011; Markussen, Bo/M-2161-2014	Battilani, Adriano/0000-0002-7473-4467; Psarras, Georgios/0000-0001-6089-2694; Markussen, Bo/0000-0001-7793-9620; sandei, luca/0000-0002-9213-0595	EU Commission through the project Safe and high quality food production using low quality waters and improved irrigation systems and management (SAFIR, EU) [FOOD-CT-2005-023168]; Emila Romagna Government (Italy); PathOrganic	EU Commission through the project Safe and high quality food production using low quality waters and improved irrigation systems and management (SAFIR, EU); Emila Romagna Government (Italy); PathOrganic	We acknowledge the help of Mita Sengupta and Heidi Huus Petersen at the Faculty of Life Science, University of Copenhagen for the helminth egg analysis of water and tomato samples. The excellent technical assistance of Nina Flindt and Gitte Petersen is highly appreciated. This study was supported by EU Commission through the project Safe and high quality food production using low quality waters a…		98	62	68	4	130	PERGAMON-ELSEVIER SCIENCE LTD	OXFORD	THE BOULEVARD, LANGFORD LANE, KIDLINGTON, OXFORD OX5 1GB, ENGLAND	0043-1354	1879-2448
no	no parasitic worm							J	Bijnens, K; Thijs, S; Leynen, N; Stevens, V; McAmmond, B; Van Hamme, J; Vangronsveld, J; Artois, T; Smeets, K				Bijnens, Karolien; Thijs, Sofie; Leynen, Nathalie; Stevens, Vincent; McAmmond, Breanne; Van Hamme, Jonathan; Vangronsveld, Jaco; Artois, Tom; Smeets, Karen			Differential effect of silver nanoparticles on the microbiome of adult and developing planaria	AQUATIC TOXICOLOGY			English	Article						Silver nanoparticles; Planarians; Microbiome; Regeneration and development; Toxicity	FRESH-WATER PLANARIANS; STEM-CELL BIOLOGY; MODEL SYSTEM; TOXICITY; EXPOSURE; REGENERATION; TOXICOLOGY; DIVERSITY; FLATWORM; DATABASE	Silver nanoparticles (AgNPs) are widely incorporated in household, consumer and medical products. Their unintentional release via wastewaters raises concerns on their environmental impact, particularly for aquatic organisms and their associated bacterial communities. It is known that the microbiome plays an important role in its host's health and physiology, e.g. by producing essential nutrients …	[Bijnens, Karolien; Leynen, Nathalie; Artois, Tom; Smeets, Karen] Hasselt Univ, Ctr Environm Sci Zool Biodivers & Toxicol, Hasselt, Belgium; [Thijs, Sofie; Stevens, Vincent; Vangronsveld, Jaco] Hasselt Univ, Ctr Environm Sci, Environm Biol, Hasselt, Belgium; [McAmmond, Breanne; Van Hamme, Jonathan] Thompson Rivers Univ, Dept Biol Sci, Kamloops, BC, Canada; [Vangronsveld, Jaco] Marie Curie Sklodow…	Hasselt University; Hasselt University; Maria Curie-Sklodowska University	Smeets, K (corresponding author), Hasselt Univ, Ctr Environm Sci Zool Biodivers & Toxicol, Hasselt, Belgium.	karen.smeets@uhasselt.be	Vangronsveld, Jaco/ABE-5907-2020; Van Hamme, Jonathan D/B-9876-2013; , Karen/N-8133-2019; Artois, Tom/O-7349-2017	Vangronsveld, Jaco/0000-0003-4423-8363; , Karen/0000-0001-9673-8824; Artois, Tom/0000-0002-2491-7273; Bijnens, Karolien/0000-0001-7259-3464; Van Hamme, Jonathan/0000-0001-9471-7616; McAmmond, Breanne/0000-0001-5370-6152	Research Foundation Flanders (FWO) [G.0B83.17N, N1522719, 1522015N]; Bijzonder OnderzoeksFonds of Hasselt University [BOF16NI03]; Hasselt University Methusalem project [08M03VGRJ]; European Marine Biological Resource Centre (EMBRC) Belgium -FWO project [GOH3817N]; FWO	Research Foundation Flanders (FWO)(FWO); Bijzonder OnderzoeksFonds of Hasselt University; Hasselt University Methusalem project; European Marine Biological Resource Centre (EMBRC) Belgium -FWO project; FWO(FWO)	This work was supported by the Research Foundation Flanders (FWO) (G.0B83.17N,N1522719 and 1522015N), the Bijzonder OnderzoeksFonds of Hasselt University (BOF16NI03) and the Hasselt University Methusalem project (08M03VGRJ). The research leading to results presented in this publication was carried out with infrastructure funded by The European Marine Biological Resource Centre (EMBRC) Belgium -FW…		80	4	4	1	41	ELSEVIER	AMSTERDAM	RADARWEG 29, 1043 NX AMSTERDAM, NETHERLANDS	0166-445X	1879-1514
no	review							J	Blanton, RE				Blanton, Ronald E.			Population Structure and Dynamics of Helminthic Infection: Schistosomiasis	MICROBIOLOGY SPECTRUM			English	Article							CIRCULATING CATHODIC ANTIGEN; GENETIC DIVERSITY; PRAZIQUANTEL TREATMENT; MICROSATELLITE ANALYSIS; MOLECULAR EPIDEMIOLOGY; HAEMATOBIUM INFECTION; MANSONI POPULATIONS; DNA-SEQUENCES; RESISTANCE; TRANSMISSION	While disease and outbreaks are mainly clonal for bacteria and other asexually reproducing organisms, sexual reproduction in schistosomes and other helminths usually results in unique individuals. For sexually reproducing organisms, the traits conserved in clones will instead be conserved in the group of organisms that tends to breed together, the population. While the same tools are applied to c…	[Blanton, Ronald E.] Case Western Reserve Univ, Ctr Global Hlth & Dis, Dept Pathol, Cleveland, OH 44120 USA	University System of Ohio; Case Western Reserve University	Blanton, RE (corresponding author), Case Western Reserve Univ, Ctr Global Hlth & Dis, Dept Pathol, Cleveland, OH 44120 USA.	reb.6@case.edu	Blnaton, Ronald/AAO-3645-2021	Blnaton, Ronald/0000-0001-6655-7336	NIH [R01 AI121330]	NIH(United States Department of Health & Human ServicesNational Institutes of Health (NIH) - USA)	I was supported by NIH grant R01 AI121330.		103	11	11	1	8	AMER SOC MICROBIOLOGY	WASHINGTON	1752 N ST NW, WASHINGTON, DC 20036-2904 USA	2165-0497
no	no parasitic worm							J	Ortiz, A; Vega, NM; Ratzke, C; Gore, J				Ortiz, Anthony; Vega, Nicole M.; Ratzke, Christoph; Gore, Jeff			Interspecies bacterial competition regulates community assembly in the C. elegans intestine	ISME JOURNAL			English	Article								From insects to mammals, a large variety of animals hold in their intestines complex bacterial communities that play an important role in health and disease. To further our understanding of how intestinal bacterial communities assemble and function, we study the C. elegans microbiota with a bottom-up approach by feeding this nematode with bacterial monocultures as well as mixtures of two to eight…	[Ortiz, Anthony; Vega, Nicole M.; Ratzke, Christoph; Gore, Jeff] MIT, Dept Phys, Phys Living Syst, Cambridge, MA 02139 USA; [Ortiz, Anthony; Gore, Jeff] MIT, Microbiol Grad Program, 77 Massachusetts Ave, Cambridge, MA 02139 USA; [Vega, Nicole M.] Emory Univ, Dept Biol, Atlanta, GA 30322 USA; [Ratzke, Christoph] Univ Tubingen, Cluster Excellence CMFI, Interfac Inst Microbiol & Infect Med Tubingen …	Massachusetts Institute of Technology (MIT); Massachusetts Institute of Technology (MIT); Emory University; Eberhard Karls University of Tubingen; Eberhard Karls University Hospital	Vega, NM; Gore, J (corresponding author), MIT, Dept Phys, Phys Living Syst, Cambridge, MA 02139 USA.;Gore, J (corresponding author), MIT, Microbiol Grad Program, 77 Massachusetts Ave, Cambridge, MA 02139 USA.;Vega, NM (corresponding author), Emory Univ, Dept Biol, Atlanta, GA 30322 USA.	nvega@emory.edu; gore@mit.edu		Vega, Nic/0000-0002-9929-6109; Ortiz Lopez, Anthony/0000-0001-6257-2141					81	56	59	14	103	SPRINGERNATURE	LONDON	CAMPUS, 4 CRINAN ST, LONDON, N1 9XW, ENGLAND	1751-7362	1751-7370
yes		human	wild	Cameroon	Sub-Saharan Africa		yes	J	Morton, ER; Lynch, J; Froment, A; Lafosse, S; Heyer, E; Przeworski, M; Blekhman, R; Ségurel, L				Morton, Elise R.; Lynch, Joshua; Froment, Alain; Lafosse, Sophie; Heyer, Evelyne; Przeworski, Molly; Blekhman, Ran; Segurel, Laure			Variation in Rural African Gut Microbiota Is Strongly Correlated with Colonization by Entamoeba and Subsistence	PLOS GENETICS			English	Article							INFLAMMATORY-BOWEL-DISEASE; HYGIENE HYPOTHESIS; HUMAN-GENETICS; DIVERSITY; DIET; CONSEQUENCES; POPULATIONS; AUTOIMMUNE; HELMINTHS; DYNAMICS	The human gut microbiota is impacted by host nutrition and health status and therefore represents a potentially adaptive phenotype influenced by metabolic and immune constraints. Previous studies contrasting rural populations in developing countries to urban industrialized ones have shown that industrialization is strongly correlated with patterns in human gut microbiota; however, we know little …	[Morton, Elise R.; Lynch, Joshua; Blekhman, Ran] Univ Minnesota, Dept Ecol Evolut & Behav, Dept Genet Cell Biol & Dev, Minneapolis, MN 55455 USA; [Froment, Alain; Lafosse, Sophie; Heyer, Evelyne; Segurel, Laure] Univ Paris 07, CNRS, Museum Natl Hist Nat, Ecoanthropol & Ethnobiol, Paris, France; [Przeworski, Molly] Columbia Univ, Dept Biol Sci, New York, NY 10027 USA	University of Minnesota System; University of Minnesota Twin Cities; Universite Paris Cite; Museum National d'Histoire Naturelle (MNHN); Centre National de la Recherche Scientifique (CNRS); Columbia University	Morton, ER (corresponding author), Univ Minnesota, Dept Ecol Evolut & Behav, Dept Genet Cell Biol & Dev, 318 Church St SE, Minneapolis, MN 55455 USA.	emorton@umn.edu; blekhman@umn.edu; lauresegurel@gmail.com	Heyer, Evelyne/K-9184-2013; Segurel, Laure/HKW-6580-2023	Segurel, Laure/0000-0001-7339-0976; Heyer, Evelyne/0000-0002-0266-3196; Blekhman, Ran/0000-0003-3218-613X	Howard Hughes Medical Institute (HHMI); French National Agency for Research (ANR) [ANR-11-BSV7-0011]; Agence Nationale de la Recherche (ANR) [ANR-11-BSV7-0011] Funding Source: Agence Nationale de la Recherche (ANR)	Howard Hughes Medical Institute (HHMI)(Howard Hughes Medical Institute); French National Agency for Research (ANR)(Agence Nationale de la Recherche (ANR)); Agence Nationale de la Recherche (ANR)(Agence Nationale de la Recherche (ANR))	This work was funded by the Howard Hughes Medical Institute (HHMI) and the French National Agency for Research (ANR; grant ANR-11-BSV7-0011). The funders had no role in study design, data collection and analysis, decision to publish, or preparation of the manuscript.		78	142	150	2	44	PUBLIC LIBRARY SCIENCE	SAN FRANCISCO	1160 BATTERY STREET, STE 100, SAN FRANCISCO, CA 94111 USA	1553-7404
no	no parasitic worm							J	Gao, DD; Wang, FM; Li, J; Yu, SQ; Li, ZA; Zhao, J				Gao, Dandan; Wang, Faming; Li, Jian; Yu, Shiqin; Li, Zhian; Zhao, Jie			Soil nematode communities as indicators of soil health in different land use types in tropical area	NEMATOLOGY			English	Article						anthropogenic management; China; diversity-weighted abundance; soil quality	VERTICAL-DISTRIBUTION; METABOLIC FOOTPRINTS; MICROBIAL BIOMASS; FEEDING-HABITS; FOREST; DIVERSITY; ECOSYSTEM; PLANT; SUCCESSION; FOOD	The study of soil nematode communities is a powerful tool that has been widely used as an indicator of soil health. This study explored whether soil nematode composition of different land use types could be used as a baseline to indicate the soil health of both natural and anthropogenic ecosystems. The soil nematode community compositions were documented for five land use types in tropical China:…	[Gao, Dandan; Zhao, Jie] Chinese Acad Sci, Inst Subtrop Agr, Key Lab Agroecol Proc Subtrop Reg, Changsha 410125, Hunan, Peoples R China; [Gao, Dandan] Univ Chinese Acad Sci, Beijing 100049, Peoples R China; [Wang, Faming; Yu, Shiqin; Li, Zhian] Chinese Acad Sci, Key Lab Vegetat Restorat & Management Degraded Ec, South China Bot Garden, Guangzhou 510650, Peoples R China; [Li, Jian] Natl Orchid Con…	Chinese Academy of Sciences; Institute of Subtropical Agriculture, CAS; Chinese Academy of Sciences; University of Chinese Academy of Sciences, CAS; Chinese Academy of Sciences; South China Botanical Garden, CAS	Zhao, J (corresponding author), Chinese Acad Sci, Inst Subtrop Agr, Key Lab Agroecol Proc Subtrop Reg, Changsha 410125, Hunan, Peoples R China.;Li, ZA (corresponding author), Chinese Acad Sci, Key Lab Vegetat Restorat & Management Degraded Ec, South China Bot Garden, Guangzhou 510650, Peoples R China.	lizan@scbg.ac.cn; jzhao@isa.ac.cn	Wang, Faming/J-9342-2014	Wang, Faming/0000-0002-7543-6779	Natural Science Fund of China [41877055]; National Key Technology Research and Development Program of the Ministry of Science and Technology of China [2016YFC0502400]; Guangxi Natural Science Foundation Program [2018GXNSFAA281008]; Strategic Priority Research Program of the Chinese Academy of Sciences [XDA23060103]; Foundation for Young Scholars in Western China of CAS; Youth Innovation Team Proj…	Natural Science Fund of China(National Natural Science Foundation of China (NSFC)); National Key Technology Research and Development Program of the Ministry of Science and Technology of China(National Key Technology R&D Program); Guangxi Natural Science Foundation Program(National Natural Science Foundation of Guangxi Province); Strategic Priority Research Program of the Chinese Academy of Scienc…	This work was financially supported by the Natural Science Fund of China (41877055); the National Key Technology Research and Development Program of the Ministry of Science and Technology of China (2016YFC0502400); the Guangxi Natural Science Foundation Program (2018GXNSFAA281008); the Strategic Priority Research Program of the Chinese Academy of Sciences (XDA23060103); the Foundation for Young S…		76	20	23	8	117	BRILL	LEIDEN	PLANTIJNSTRAAT 2, P O BOX 9000, 2300 PA LEIDEN, NETHERLANDS	1388-5545
no	no helminth diversity (helminth infections lumped)							J	Amaruddin, AI; Hamid, F; Koopman, JPR; Muhammad, M; Brienen, EAT; van Lieshout, L; Geelen, AR; Wahyuni, S; Kuijper, EJ; Sartono, E; Yazdanbakhsh, M; Zwittink, RD				Amaruddin, Aldian, I; Hamid, Firdaus; Koopman, Jan Pieter R.; Muhammad, Munawir; Brienen, Eric A. T.; van Lieshout, Lisette; Geelen, Anoecim R.; Wahyuni, Sitti; Kuijper, Ed J.; Sartono, Erliyani; Yazdanbakhsh, Maria; Zwittink, Romy D.			The Bacterial Gut Microbiota of Schoolchildren from High and Low Socioeconomic Status: A Study in an Urban Area of Makassar, Indonesia	MICROORGANISMS			English	Article						gut microbiota; socioeconomic status; intestinal parasites; nutritional status; schoolchildren	CHILDREN; AGE	To understand the relationship between the gut microbiota and the health profile of Indonesians, it is important to elucidate the characteristics of the bacterial communities that prevail in this population. To this end, we profiled the faecal bacterial community of 140 Indonesian schoolchildren in urban Makassar. The core microbiota of Indonesian schoolchildren consisted ofBifidobacterium,Collin…	[Amaruddin, Aldian, I; Koopman, Jan Pieter R.; Brienen, Eric A. T.; van Lieshout, Lisette; Sartono, Erliyani; Yazdanbakhsh, Maria] Leiden Univ, Med Ctr, Dept Parasitol, NL-2333 ZA Leiden, Netherlands; [Amaruddin, Aldian, I; Wahyuni, Sitti] Hasanuddin Univ, Fac Med, Dept Parasitol, Makassar 90245, Indonesia; [Hamid, Firdaus; Muhammad, Munawir] Hasanuddin Univ, Fac Med, Dept Microbiol, Makassar 902…	Leiden University - Excl LUMC; Leiden University; Leiden University Medical Center (LUMC); Universitas Hasanuddin; Universitas Hasanuddin; Leiden University; Leiden University Medical Center (LUMC); Leiden University - Excl LUMC; Leiden University; Leiden University Medical Center (LUMC); Leiden University - Excl LUMC	Amaruddin, AI (corresponding author), Leiden Univ, Med Ctr, Dept Parasitol, NL-2333 ZA Leiden, Netherlands.;Amaruddin, AI (corresponding author), Hasanuddin Univ, Fac Med, Dept Parasitol, Makassar 90245, Indonesia.;Zwittink, RD (corresponding author), Leiden Univ, Dept Med Microbiol, Med Ctr, Expt Bacteriol, NL-2333 ZA Leiden, Netherlands.;Zwittink, RD (corresponding author), Leiden Univ, Med Ctr…	A.I.Amaruddin@lumc.nl; firdaus.hamid@gmail.com; J.P.R.Koopman@lumc.nl; dr.munawirmuhammad@yahoo.co.id; E.A.T.Brienen@lumc.nl; E.A.van_Lieshout@lumc.nl; A.R.Geelen@lumc.nl; sittiwahyuni@gmail.com; E.J.Kuijper@lumc.nl; E.Sartono@lumc.nl; M.Yazdanbakhsh@lumc.nl; R.D.Zwittink@lumc.nl	Zwittink, Romy D/Y-5653-2018; Koopman, Jan Pieter R./HKV-9715-2023; Yazdanbakhsh, Maria/AAI-3996-2020; Kuijper, ed/AAB-7853-2022; Amaruddin, Aldian Irma/AAK-6206-2021; hamid, firdaus/M-6862-2017	Koopman, Jan Pieter R./0000-0003-1335-9402; Yazdanbakhsh, Maria/0000-0002-7666-1441; Kuijper, ed/0000-0001-5726-2405; Amaruddin, Aldian Irma/0000-0001-5179-8727; hamid, firdaus/0000-0003-1788-0836; Zwittink, Romy/0000-0002-0537-6838	Hasanuddin University; Joint Scholarship of Directorate General of Resources for Science Technology and Higher Education (DGRSTHE) of Indonesia; Leiden University	Hasanuddin University; Joint Scholarship of Directorate General of Resources for Science Technology and Higher Education (DGRSTHE) of Indonesia; Leiden University	The authors would like to thank all participants involved in this study as well as all their parents, teachers and headmasters of schools involved in this study, local government, Hasanuddin University Medical Research Center (HUM-RC) for laboratory facilities, and Hasanuddin University for the support. IPHIC team who were involved in this study as well as our field team are gratefully acknowledg…		36	14	15	1	4	MDPI	BASEL	ST ALBAN-ANLAGE 66, CH-4052 BASEL, SWITZERLAND		2076-2607
yes		human	wild	Mexico	Latin America and the Caribbean		yes	J	Partida-Rodriguez, O; Nieves-Ramirez, M; Laforest-Lapointe, I; Brown, EM; Parfrey, L; Valadez-Salazar, A; Thorson, L; Morán, P; Gonzalez, E; Rascon, E; Magaña, U; Hernandez, E; Rojas-Velázquez, L; Torres, J; Arrieta, MC; Ximenez, C; Finlay, BB				Partida-Rodriguez, Oswaldo; Nieves-Ramirez, Miriam; Laforest-Lapointe, Isabelle; Brown, Eric M.; Parfrey, Laura; Valadez-Salazar, Alicia; Thorson, Lisa; Moran, Patricia; Gonzalez, Enrique; Rascon, Edgar; Magana, Ulises; Hernandez, Eric; Rojas-Velazquez, Liliana; Torres, Javier; Arrieta, Marie Claire; Ximenez, Cecilia; Finlay, B. Brett			Exposure to Parasitic Protists and Helminths Changes the Intestinal Community Structure of Bacterial Communities in a Cohort of Mother-Child Binomials from a Semirural Setting in Mexico	MSPHERE			English	Article						parasites; eukaryotes; protists; helminths; microbiota; bacteria; 16S sequencing; 185 sequencing; children; Mexico	REGULATORY T-CELLS; GUT MICROBIOTA; GIARDIA-DUODENALIS; HEALTH; IMPACT; PART; ESTABLISHMENT; METAGENOMICS; DYNAMICS; INFANCY	An estimated 3.5 billion people are colonized by intestinal parasites worldwide. Intestinal parasitic eukaryotes interact not only with the host but also with the intestinal microbiota. In this work, we studied the relationship between the presence of multiple enteric parasites and the community structures of gut bacteria and eukaryotes in an asymptomatic mother-child cohort from a semirural comm…	[Partida-Rodriguez, Oswaldo; Nieves-Ramirez, Miriam; Valadez-Salazar, Alicia; Moran, Patricia; Gonzalez, Enrique; Rascon, Edgar; Magana, Ulises; Hernandez, Eric; Rojas-Velazquez, Liliana; Ximenez, Cecilia] Univ Nacl Autonoma Mexico, Lab Inmunol, Unidad Med Expt, Mexico City, DF, Mexico; [Partida-Rodriguez, Oswaldo; Nieves-Ramirez, Miriam; Brown, Eric M.; Thorson, Lisa; Arrieta, Marie Claire; Finl…	Universidad Nacional Autonoma de Mexico; University of British Columbia; University of Calgary; University of Calgary; University of Sherbrooke; University of British Columbia; University of British Columbia; Instituto Mexicano del Seguro Social; University of British Columbia; University of British Columbia	Ximenez, C (corresponding author), Univ Nacl Autonoma Mexico, Lab Inmunol, Unidad Med Expt, Mexico City, DF, Mexico.	cximenez@unam.mx	Parfrey, Laura Wegener/AAE-1402-2019; Ximenez, Cecilia/ABV-6376-2022; Ximenez, CECILIA/KVG-9609-2024	Parfrey, Laura Wegener/0000-0001-6959-7616; Ximenez, Cecilia/0000-0003-0574-4538; Partida-Rodriguez, Oswaldo/0000-0002-3990-6294	PAPIIT program at UNAM [IN226511, IN218214]; IMSS [FIS/IMSS/PROT/1368]; National Council of Sciences and Technology in Mexico (CONACyT) [140990, 272601, 283522, 257091]; Canadian Institutes for Health Research; Human Frontier Science Program [RGY0078/2015]; Estancias Posdoctorales al Extranjero para la Consolidacion de Grupos de Investigacion program of CONACyT	PAPIIT program at UNAM; IMSS; National Council of Sciences and Technology in Mexico (CONACyT)(Consejo Nacional de Ciencia y Tecnologia (CONACyT)); Canadian Institutes for Health Research(Canadian Institutes of Health Research (CIHR)); Human Frontier Science Program(Human Frontier Science Program); Estancias Posdoctorales al Extranjero para la Consolidacion de Grupos de Investigacion program of CO…	This work was funded by grant numbers IN226511 and IN218214 from the PAPIIT program at UNAM, grant FIS/IMSS/PROT/1368 from the IMSS, and grant numbers 140990, 272601, 283522, and 257091 from the National Council of Sciences and Technology inMexico (CONACyT) to C.X. and J.T.; Canadian Institutes for Health Research grants to B.B.F.; and a Human Frontier Science Program grant to L.P. (grant number …		82	7	7	0	6	AMER SOC MICROBIOLOGY	WASHINGTON	1752 N ST NW, WASHINGTON, DC 20036-2904 USA		2379-5042
no	review							S	Heuer, H; Heuer, L; Saalfrank, V		Mehlhorn, H		Heuer, Heike; Heuer, Lutz; Saalfrank, Valentin			Living Medication: Overview and Classification into Pharmaceutical Law	NATURE HELPS... HOW PLANTS AND OTHER ORGANISMS CONTRIBUTE TO SOLVE HEALTH PROBLEMS	Parasitology Research Monograph		English	Article; Book Chapter							GUT MICROBIOTA; MANAGEMENT; PROBIOTICS; DIVERSITY; THERAPY; OBESITY	This contribution summarises the knowledge of pharmaceutical drugs based on living organisms, living drugs such as leaches, the worm Trichuris suis, fly larvae form Lucilia sericata or bacteria such as E. coli, their application in medicine and their legal status in many countries. As more and more patients in the world suffer from diseases to which modern science does not have appropriate interv…	[Heuer, Heike; Heuer, Lutz; Saalfrank, Valentin] Fa Agiltera GmbH, D-41542 Dormagen, Germany		Heuer, H (corresponding author), Fa Agiltera GmbH, Krausberg 31, D-41542 Dormagen, Germany.	agiltera@t-online.de							62	1	1	0	2	SPRINGER-VERLAG BERLIN	BERLIN	HEIDELBERGER PLATZ 3, D-14197 BERLIN, GERMANY	2192-3671
no	no parasitic worm (not in host: wastewater)							J	Jiménez, B; Chávez, A; Maya, C; Jardines, L				Jiménez, B; Chávez, A; Maya, C; Jardines, L			Removal of microorganisms in different stages of wastewater treatment for Mexico City	WATER SCIENCE AND TECHNOLOGY			English	Article; Proceedings Paper	3rd International Symposium on Wastewater Reclamation, Recycling and Reuse held in Conjunction with the 1st IWA World Congress	JUL 03-06, 2000	PARIS, FRANCE			agricultural reuse; chlorination; disinfection; fecal coliform and pathogens	DISINFECTION; TECHNOLOGIES	In this study the removal of a diversity of microorganisms during different stages of treatment was evaluated. The process scheme consisted of Advanced Primary Treatment (APT), sand filtration, and chlorine disinfection. During the first 2 stages, fecal coliforms were reduced from 1.24x10(9) to 1.2x10(8) MPN/100 mL and helminth ova were reduced to less than 1 ova/L. Nevertheless, to obtain an eff…	Univ Nacl Autonoma Mexico, Grp Tratamiento & Reuso, Inst Ingn, Mexico City 04510, DF, Mexico	Universidad Nacional Autonoma de Mexico		bjc@pumas.lingen.unam.mx		Jimenez Cisneros, Blanca/0000-0002-8596-3871					14	15	16	2	22	IWA PUBLISHING	LONDON	ALLIANCE HOUSE, 12 CAXTON ST, LONDON SW1H0QS, ENGLAND	0273-1223	1996-9732
no	single-species							J	G-Santoyo, I; Ramírez-Carrillo, E; Sanchez, JD; López-Corona, O				G-Santoyo, Isaac; Ramirez-Carrillo, Elvia; Sanchez, Jonathan Dominguez; Lopez-Corona, Oliver			Potential long consequences from internal and external ecology: loss of gut microbiota antifragility in children from an industrialized population compared with an indigenous rural lifestyle	JOURNAL OF DEVELOPMENTAL ORIGINS OF HEALTH AND DISEASE			English	Article						Gut microbiota; antifragility; lifestyles; criticality; ecology	NETWORKS; DYNAMICS; CONNECTIVITY; DEFINITION; EXPRESSION; DIVERSITY; EMERGENCE; INFECTION; DISEASE; IMPACT	Human health is strongly mediated by the gut microbiota ecosystem, which, in turn, depends not only on its state but also on its dynamics and how it responds to perturbations. Healthy microbiota ecosystems tend to be in criticality and antifragile dynamics corresponding to a maximum complexity configuration, which may be assessed with information and network theory analysis. Under this complex sy…	[G-Santoyo, Isaac; Sanchez, Jonathan Dominguez] Univ Nacl Autonoma Mexico, Dept Psychol, Neuroecol Lab, Mexico City 04510, DF, Mexico; [G-Santoyo, Isaac] Univ Nacl Autonoma Mexico, Unidad Invest Psicobiol & Neurociencias, Dept Psychol, Mexico City 04510, DF, Mexico; [Ramirez-Carrillo, Elvia] Univ Nacl Autonoma Mexico, Fac Psicol, Mexico IxM CONACyT, Mexico City 04510, DF, Mexico; [Lopez-Corona, O…	Universidad Nacional Autonoma de Mexico; Universidad Nacional Autonoma de Mexico; Universidad Nacional Autonoma de Mexico; Universidad Nacional Autonoma de Mexico	G-Santoyo, I (corresponding author), Univ Nacl Autonoma Mexico, Dept Psychol, Neuroecol Lab, Mexico City 04510, DF, Mexico.;Ramírez-Carrillo, E (corresponding author), Univ Nacl Autonoma Mexico, Fac Psicol, Mexico IxM CONACyT, Mexico City 04510, DF, Mexico.;López-Corona, O (corresponding author), UNAM, Inst Deinvest Matemat Aplicadas & Sistemas IIMAS, Mexico IxM CONACyT, Ciudad De Mexico 04510, M…	isantoyo@psicologia.unam.mx; elviarc@otrasenda.org		G-Santoyo, Isaac/0000-0002-1484-9836; Lopez Corona, Oliver/0000-0002-2926-7791	PASPA-DGAPA program; UNAM	PASPA-DGAPA program; UNAM(Universidad Nacional Autonoma de Mexico)	We are grateful to Margarita Mucino, and Julio Naranjo from Xuajin Me'Phaa a non-governmental association, for their help in the liaison with the Me'Phaa community, and their help in sample collection and logistics. We also are grateful to Santiago Martinez-Correa for their contribution to DNA amplification. IG-S explicitly acknowledges the UNAM and PASPA-DGAPA program for the financial support g…		121	1	1	0	5	CAMBRIDGE UNIV PRESS	CAMBRIDGE	EDINBURGH BLDG, SHAFTESBURY RD, CB2 8RU CAMBRIDGE, ENGLAND	2040-1744	2040-1752
no	no parasitic worm							B	Neilson, R; Donn, S; Griffiths, B; Daniell, T; Rybarczyk, KD; van den Elsen, S; Mooyman, P; Helder, J		Wilson, MJ; KakouliDuarte, T		Neilson, Roy; Donn, Suzanne; Griffiths, Bryan; Daniell, Tim; Rybarczyk, Katarzyna D.; van den Elsen, Sven; Mooyman, Paul; Helder, Johannes			Molecular Tools for Analysing Nematode Assemblages	NEMATODES AS ENVIRONMENTAL INDICATORS			English	Article; Book Chapter							GRADIENT GEL-ELECTROPHORESIS; LENGTH-POLYMORPHISM ANALYSIS; POLYMERASE-CHAIN-REACTION; 18S RIBOSOMAL-RNA; MICROBIAL COMMUNITY STRUCTURE; SPECIES-SPECIFIC PRIMERS; PHYLOGENETIC-RELATIONSHIPS; SOIL HEALTH; T-RFLP; DIVERSITY		[Neilson, Roy; Donn, Suzanne; Griffiths, Bryan; Daniell, Tim] SCRI, Environm Plant Interact Programme, Dundee DD2 5DA, Scotland; [Rybarczyk, Katarzyna D.; van den Elsen, Sven; Mooyman, Paul; Helder, Johannes] Wageningen Univ, Nematol Lab, Dept Plant Sci, NL-6709 PD Wageningen, Netherlands	James Hutton Institute; Wageningen University & Research	Neilson, R (corresponding author), SCRI, Environm Plant Interact Programme, Dundee DD2 5DA, Scotland.	roy.neilson@scri.ac.uk; suzanne.donn@scri.ac.uk; bryan.griffiths@teagasc.ie; tim.daniell@scri.ac.uk; Kasia.Rybarczyk@wur.nl; Sven.vandenElsen@wur.nl; Paul.Mooyman@wur.nl; Hans.Helder@wur.nl	Daniell, Tim J/E-8482-2011; Donn, Suzanne/B-2272-2012; Neilson, Roy/Q-1206-2019; Griffiths, Bryan/B-2998-2010	Daniell, Tim J/0000-0003-0435-4343; Donn, Suzanne/0000-0002-3998-126X; Rybarczyk-Mydlowska, Katarzyna/0000-0001-6180-0392; Griffiths, Bryan/0000-0001-8721-4797; Neilson, Roy/0000-0003-4544-2227					86	7	11	0	4	CABI PUBLISHING-C A B INT	WALLINGFORD	CABI PUBLISHING, WALLINGFORD 0X10 8DE, OXON, ENGLAND
yes		human	wild	Pakistan	Central and Southern Asia		yes	J	Popovic, A; Bourdon, C; Wang, PW; Guttman, DS; Soofi, S; Bhutta, ZA; Bandsma, RHJ; Parkinson, J; Pell, LG				Popovic, Ana; Bourdon, Celine; Wang, Pauline W.; Guttman, David S.; Soofi, Sajid; Bhutta, Zulfiqar A.; Bandsma, Robert H. J.; Parkinson, John; Pell, Lisa G.			Micronutrient supplements can promote disruptive protozoan and fungal communities in the developing infant gut	NATURE COMMUNICATIONS			English	Article							YOUNG-CHILDREN; DIARRHEA RISK; IRON FORTIFICATION; MICROBIOME; INFECTIONS; ZINC; MALARIA; POWDERS; MALNUTRITION; RESISTANCE	Supplementation with micronutrients, including vitamins, iron and zinc, is a key strategy to alleviate child malnutrition. However, association of gastrointestinal disorders with iron has led to ongoing debate over their administration. To better understand their impact on gut microbiota, we analyse the bacterial, protozoal, fungal and helminth communities of stool samples collected from a subset…	[Popovic, Ana; Parkinson, John] Hosp Sick Children Res Inst, Program Mol Med, Toronto, ON, Canada; [Popovic, Ana; Parkinson, John] Univ Toronto, Dept Biochem, Toronto, ON, Canada; [Bourdon, Celine; Bandsma, Robert H. J.] Hosp Sick Children, Div Gastroenterol Hepatol & Nutr, Toronto, ON, Canada; [Bourdon, Celine; Bhutta, Zulfiqar A.; Bandsma, Robert H. J.; Pell, Lisa G.] Hosp Sick Children, Ctr Gl…	University of Toronto; Hospital for Sick Children (SickKids); University of Toronto; University of Toronto; Hospital for Sick Children (SickKids); University of Toronto; Hospital for Sick Children (SickKids); University of Toronto; University of Toronto; Aga Khan University; University of Toronto	Parkinson, J (corresponding author), Hosp Sick Children Res Inst, Program Mol Med, Toronto, ON, Canada.;Parkinson, J (corresponding author), Univ Toronto, Dept Biochem, Toronto, ON, Canada.;Parkinson, J (corresponding author), Univ Toronto, Dept Mol Genet, Toronto, ON, Canada.	john.parkison@utoronto.ca	Pell, Lisa/KFQ-1978-2024; Parkinson, John/A-4424-2008; Guttman, David S/A-7839-2011	Parkinson, John/0000-0001-9815-1189; Guttman, David S/0000-0001-8479-3869; Popovic, Ana/0000-0003-0137-7400; soofi, sajid/0000-0003-4192-8406; Bourdon, Celine/0000-0002-6336-0906; Wasif, Muhammad/0009-0004-1374-302X	HSBC Bank Canada Catalyst Research Grant from the Hospital for Sick Children; Canadian Institute for Health Research [PJT-152921]; Government of Ontario; Canada Foundation for Innovation under Compute Canada; Ontario Research Fund - Research Excellence; University of Toronto; Restracomp scholarship by the Research Training Centre (Hospital for Sick Children)	HSBC Bank Canada Catalyst Research Grant from the Hospital for Sick Children; Canadian Institute for Health Research(Canadian Institutes of Health Research (CIHR)); Government of Ontario; Canada Foundation for Innovation under Compute Canada(Canada Foundation for Innovation); Ontario Research Fund - Research Excellence; University of Toronto(University of Toronto); Restracomp scholarship by the R…	We thank Imran Ahmed (Aga Khan University, Karachi, Pakistan) and Didar Alam (Aga Khan University) for assistance with organizing stool sample shipments from Pakistan to Canada and providing secure access to clinical data. We also appreciate the helpful advice and insights from Amel Taibi and Elena Comelli in addressing challenges encountered during the extraction of sample DNA. This work was sup…		76	18	18	0	16	NATURE PORTFOLIO	BERLIN	HEIDELBERGER PLATZ 3, BERLIN, 14197, GERMANY		2041-1723
yes		teleost	wild	Brazil	Latin America and the Caribbean		no	J	Leroux, N; Sylvain, FE; Holland, A; Val, AL; Derome, N				Leroux, Nicolas; Sylvain, Francois-Etienne; Holland, Aleicia; Val, Adalberto Luis; Derome, Nicolas			Gut microbiota of an Amazonian fish in a heterogeneous riverscape: integrating genotype, environment, and parasitic infections	MICROBIOLOGY SPECTRUM			English	Article						microbial ecology; host-parasite relationship; gut microbiota; fish pathogens; environmental microbiology; Amazonia; metabarcoding; population genetics	FRESH-WATER FISHES; GASTROINTESTINAL-TRACT; INTESTINAL MICROBIOTA; NYCTOTHERUS-OVALIS; COMMUNITIES; DIVERSITY; CONVERGENCE; SEASONALITY; METABOLISM; DYSBIOSIS	A number of key factors can structure the gut microbiota of fish such as environment, diet, health state, and genotype. Mesonauta festivus, an Amazonian cichlid, is a relevant model organism to study the relative contribution of these factors on the community structure of fish gut microbiota. M. festivus has well-studied genetic populations and thrives in rivers with drastically divergent physico…	[Leroux, Nicolas; Sylvain, Francois-Etienne; Derome, Nicolas] Laval Univ, Dept Biol, Quebec City, PQ, Canada; [Leroux, Nicolas; Sylvain, Francois-Etienne; Derome, Nicolas] Inst Biol Integrat & Syst, Quebec City, PQ, Canada; [Holland, Aleicia] Ctr Freshwater Ecosyst, Dept Environm & Genet, Wodonga, Vic, Australia; [Val, Adalberto Luis] Brazilian Natl Inst Res, Lab Ecophysiol & Mol Evolut, Manaus, …	Laval University; Laval University	Leroux, N (corresponding author), Laval Univ, Dept Biol, Quebec City, PQ, Canada.;Leroux, N (corresponding author), Inst Biol Integrat & Syst, Quebec City, PQ, Canada.	nicolas.leroux.1@ulaval.ca		Leroux, Nicolas/0000-0003-1198-9435	Instituto Nacional de Ciencia e Tecnologia Centro de Estudos das Adaptacoes da Biota Aquatica da Amazonia (INCT-ADAPTA); Gouvernement du Canada | Natural Sciences and Engineering Research Council of Canada (NSERC) [6333]; Canada-Brazil Awards Joints Research Project; Gouvernement du Canada | Natural Sciences and Engineering Research Council of Canada (NSERC); FRQ | Fonds de recherche du Quebec -N…	Instituto Nacional de Ciencia e Tecnologia Centro de Estudos das Adaptacoes da Biota Aquatica da Amazonia (INCT-ADAPTA); Gouvernement du Canada | Natural Sciences and Engineering Research Council of Canada (NSERC)(Natural Sciences and Engineering Research Council of Canada (NSERC)); Canada-Brazil Awards Joints Research Project; Gouvernement du Canada | Natural Sciences and Engineering Research Co…	Instituto Nacional de Ciencia e Tecnologia Centro de Estudos das Adaptacoes da Biota Aquatica da Amazonia (INCT-ADAPTA) Adalberto Luis Val; Gouvernement du Canada | Natural Sciences and Engineering Research Council of Canada (NSERC) 6333 Nicolas Derome; Canada-Brazil Awards Joints Research Project Nicolas Derome; Gouvernement du Canada | Natural Sciences and Engineering Research Council of Canada…		101	1	2	5	6	AMER SOC MICROBIOLOGY	WASHINGTON	1752 N ST NW, WASHINGTON, DC 20036-2904 USA	2165-0497
no	no parasitic worm							J	Wiederkehr, F; Wilkinson, CL; Zeng, YW; Yeo, DCJ; Ewers, RM; O'Gorman, EJ				Wiederkehr, Fabienne; Wilkinson, Clare L.; Zeng, Yiwen; Yeo, Darren C. J.; Ewers, Robert M.; O'Gorman, Eoin J.			Urbanisation affects ecosystem functioning more than structure in tropical streams	BIOLOGICAL CONSERVATION			English	Article						Anthropogenic stressors; Bacteriochlorophyll; Chlorophyll; Riparian; Stream health; Urban stream syndrome	LEAF-LITTER DECOMPOSITION; FOOD WEBS; FISH ASSEMBLAGES; BREAKDOWN RATES; WATER-QUALITY; SINGAPORE; MACROINVERTEBRATES; DIVERSITY; POLLUTION; COMMUNITY	Urbanisation poses a clear threat to tropical freshwater streams, yet fundamental knowledge gaps hinder our ability to effectively conserve stream biodiversity and preserve ecosystem functioning. Here, we studied the impact of urbanisation on structural and functional ecosystem responses in low-order streams in Singapore, a tropical city with a mosaic landscape of protected natural forests, manag…	[Wiederkehr, Fabienne; Ewers, Robert M.] Imperial Coll London, Dept Life Sci, Silwood Pk Campus,Buckhurst Rd, Ascot SL5 7PY, Berks, England; [Wilkinson, Clare L.; Zeng, Yiwen; Yeo, Darren C. J.] Natl Univ Singapore, Dept Biol Sci, 16 Sci Dr 4, Singapore 117558, Singapore; [Yeo, Darren C. J.] Natl Univ Singapore, Lee Kong Chian Nat Hist Museum, 2 Conservatory Dr, Singapore 117377, Singapore; [O'Go…	Imperial College London; National University of Singapore; National University of Singapore; University of Essex	Wiederkehr, F (corresponding author), Imperial Coll London, Dept Life Sci, Silwood Pk Campus,Buckhurst Rd, Ascot SL5 7PY, Berks, England.	f.wiederkehr18@alumni.imperial.ac.uk	O'Gorman, Eoin J/I-6744-2012	O'Gorman, Eoin J/0000-0003-4507-5690; Wiederkehr, Fabienne/0000-0001-9746-3762; Zeng, Yiwen/0000-0001-7787-314X	National Parks Board (NParks), Singapore; Imperial College London's MRes Tropical Forest Ecology, a National Parks Board Grant, Singapore (NUS Grant) [R-154-000-A88-490]; NERC [NE/L011840/1]; NERC [NE/L011840/1, NE/L011840/2] Funding Source: UKRI	National Parks Board (NParks), Singapore; Imperial College London's MRes Tropical Forest Ecology, a National Parks Board Grant, Singapore (NUS Grant); NERC(UK Research & Innovation (UKRI)Natural Environment Research Council (NERC)); NERC(UK Research & Innovation (UKRI)Natural Environment Research Council (NERC))	We thank Movin Nyanasengeran, Bastian Morath, and the Freshwater and Invasion Biology Lab, National University of Singapore (NUS), for excellent field and laboratory assistance, and National Parks Board (NParks), Singapore, for support and permission to conduct research. This work was funded by a project grant from Imperial College London's MRes Tropical Forest Ecology, a National Parks Board Gra…		99	23	24	6	75	ELSEVIER SCI LTD	London	125 London Wall, London, ENGLAND	0006-3207	1873-2917
yes		mammal	wild	Brazil	Latin America and the Caribbean		no	J	Eisen, AKA; Demoliner, M; de Oliveira, KG; Troian, EA; Mallmann, L; Filippi, M; de Almeida, PR; Spilki, FR				Antunes Eisen, Ana Karolina; Demoliner, Meriane; de Oliveira, Kelen Gras; Troian, Eduardo Artur; Mallmann, Larissa; Filippi, Micheli; de Almeida, Paula Rodrigues; Spilki, Fernando Rosado			Soil contamination of a public park by human and canine mastadenovirus, as well as hookworms and Toxocara spp eggs	REVISTA DO INSTITUTO DE MEDICINA TROPICAL DE SAO PAULO			English	Article						Park soil; Soil contamination; Microbial contamination; Mastadenovirus; Hookworm; Toxocara; Hookworms	HUMAN ADENOVIRUS; PARASITES; SPP.; PREVALENCE; DIVERSITY; SQUARES; LARVA	Public parks are leisure environments widely used by both, adults and children, often accompained by their pets. Soil contamination of these environments by enteric viruses and intestinal parasites occurs through these animals feces. The aim of this work was to detect Carnivore protoparvovirus 1 (CPV-1) and different species of Mastadenovirus in soils samples from a park located in a medium-sized…	[Antunes Eisen, Ana Karolina; Demoliner, Meriane; de Oliveira, Kelen Gras; Troian, Eduardo Artur; Mallmann, Larissa; Filippi, Micheli; de Almeida, Paula Rodrigues; Spilki, Fernando Rosado] Univ Feevale, Inst Ciencias Saude, Lab Microbiol Mol, Campus 2,ERS 239,2755, BR-93352000 Novo Hamburgo, RS, Brazil	Universidade Feevale	Eisen, AKA (corresponding author), Univ Feevale, Inst Ciencias Saude, Lab Microbiol Mol, Campus 2,ERS 239,2755, BR-93352000 Novo Hamburgo, RS, Brazil.	akaeisen@gmail.com	Spilki, Fernando/E-3736-2010; Demoliner, Meriane/AAO-7527-2021; DE ALMEIDA, PAULA RODRIGUES/GPC-8506-2022	Spilki, Fernando/0000-0001-5804-7045; DE ALMEIDA, PAULA RODRIGUES/0000-0002-4108-8796; Mallmann, Larissa/0000-0003-0456-3030; Antunes Eisen, Ana Karolina/0000-0003-0144-1695; Demoliner, Meriane/0000-0002-7160-7649; Troian, Eduardo Artur/0000-0002-8957-2691; Filippi, Micheli/0000-0003-3328-2326	Coordenacao de Aperfeicoamento de Pessoal de Nivel Superior - CAPES; Universidade Feevale; CAPES; CNPq; Fundacao de Amparo a Pesquisa do Estado do Rio Grande do Sul - FAPERGS	Coordenacao de Aperfeicoamento de Pessoal de Nivel Superior - CAPES(Coordenacao de Aperfeicoamento de Pessoal de Nivel Superior (CAPES)); Universidade Feevale; CAPES(Coordenacao de Aperfeicoamento de Pessoal de Nivel Superior (CAPES)); CNPq(Conselho Nacional de Desenvolvimento Cientifico e Tecnologico (CNPQ)); Fundacao de Amparo a Pesquisa do Estado do Rio Grande do Sul - FAPERGS(Fundacao de Ampa…	FR Spilki is a fellow of the Conselho Nacional de Desenvolvimento Cientifico e Tecnologico - CNPq. AKA Eisen is recipient of a master scholarship of the Coordenacao de Aperfeicoamento de Pessoal de Nivel Superior - CAPES. The authors are grateful for the financial and structural support from Universidade Feevale, the CAPES, CNPq and the Fundacao de Amparo a Pesquisa do Estado do Rio Grande do Sul…		29	6	6	0	3	INST MEDICINA TROPICAL SAO PAULO	SAO PAULO	AV DR ENEAS CARVALHO DE AGUIAR, 470, C CESAR, SAO PAULO, 05403-000, BRAZIL	0036-4665	1678-9946
no	no parasitic worm							J	Brunetti, M; Magoga, G; Cussigh, A; Alali, S; Pizzi, F; Cremonesi, P; Di Lelio, I; Becchimanzi, A; Comolli, R; Gallina, PM; Gandini, G; Spada, A; Montagna, M				Brunetti, Matteo; Magoga, Giulia; Cussigh, Alex; Alali, Sumer; Pizzi, Flavia; Cremonesi, Paola; Di Lelio, Ilaria; Becchimanzi, Andrea; Comolli, Roberto; Gallina, Pietro Marino; Gandini, Gustavo; Spada, Alberto; Montagna, Matteo			Soil invertebrate biodiversity and functionality within the intensively farmed areas of the Po Valley	APPLIED SOIL ECOLOGY			English	Article						Soil eDNA metabarcoding; Soil invertebrate communities; Soil invertebrate functional diversity; Agroecosystems	NEMATODE COMMUNITIES; LAND-USE; AGRICULTURAL INTENSIFICATION; HABITAT HETEROGENEITY; DIVERSITY; EARTHWORM; GRASSLAND; FAUNA; FERTILIZATION; ECOLOGY	Although agricultural activities can strongly affect soil biodiversity and health, with consequences on the provisioning of soil biota-mediated functions, their specific impact on soil invertebrate communities is far from being fully elucidated. In this study, the invertebrate communities associated with the soils of six habitat types, including both semi-natural and cropping systems, of one of t…	[Brunetti, Matteo; Cussigh, Alex; Di Lelio, Ilaria; Becchimanzi, Andrea; Gallina, Pietro Marino; Spada, Alberto] Univ Milan, Dept Agr & Environm Sci, Via Celoria 2, I-20133 Milan, Italy; [Magoga, Giulia; Montagna, Matteo] Univ Naples Federico II, Dept Agr Sci, Via Univ 100, I-80055 Portici, Italy; [Alali, Sumer] Univ Brescia, Dept Civil Environm Architectural Engn & Math, Agrofood Res Hub, Via Br…	University of Milan; University of Naples Federico II; University of Brescia; Consiglio Nazionale delle Ricerche (CNR); Istituto di Biologia e Biotecnologia Agraria (IBBA-CNR); University of Naples Federico II; University of Milano-Bicocca; University of Milan	Montagna, M (corresponding author), Univ Naples Federico II, Dept Agr Sci, Via Univ 100, I-80055 Portici, Italy.	matteo.montagna@unina.it	Di Lelio, Ilaria/KCY-2345-2024	Montagna, Matteo/0000-0003-4465-7146; Alali, Sumer/0000-0002-5191-8298	Research Support Plan 2015-2017 of the University of Milan (Molecular Biological Index of Soil Quality-MoBioS); European Union Next-GenerationEU [PIANO NAZIONALE DI RIPRESA E RESILIENZA (PNRR) -MISSIONE 4 COMPONENTE 2, INVESTIMENTO 1.4] [D.D. 1032, CN00000022]	Research Support Plan 2015-2017 of the University of Milan (Molecular Biological Index of Soil Quality-MoBioS); European Union Next-GenerationEU [PIANO NAZIONALE DI RIPRESA E RESILIENZA (PNRR) -MISSIONE 4 COMPONENTE 2, INVESTIMENTO 1.4]	Authors would like to thank Alessandro Ferri and Matteo Piombino (Corteva Agriscience - IT) for the local support with farmers, Alessandro Valiani and Alessandro Heinzel for their contributions in fieldwork activities. This work was partially supported by the following: i) the Research Support Plan 2015-2017 of the University of Milan (Molecular Biological Index of Soil Quality-MoBioS) ; and ii) …		133	2	2	25	25	ELSEVIER	AMSTERDAM	RADARWEG 29, 1043 NX AMSTERDAM, NETHERLANDS	0929-1393	1873-0272
yes		teleost	wild	India	Central and Southern Asia		yes	J	Kumar, V; Roy, S; Parida, SN; Bisai, K; Dhar, S; Jana, AK; Das, BK				Kumar, Vikash; Roy, Suvra; Parida, Satya Narayan; Bisai, Kampan; Dhar, Souvik; Jana, Asim Kumar; Das, Basanta Kumar			Deciphering the impact of endoparasitic infection on immune response and gut microbial composition of Channa punctata	FRONTIERS IN CELLULAR AND INFECTION MICROBIOLOGY			English	Article						endoparasitic infection; fish; gut microbiota; bacterial phenotype; immune response	ECOLOGY; PARASITES; HEALTH; LARVAE	Intestinal parasitic infections caused by helminths are globally distributed and are a major cause of morbidity worldwide. Parasites may modulate the virulence, gut microbiota diversity and host responses during infection. Despite numerous works, little is known about the complex interaction between parasites and the gut microbiota. In the present study, the complex interplay between parasites an…	[Kumar, Vikash; Roy, Suvra; Parida, Satya Narayan; Bisai, Kampan; Dhar, Souvik; Jana, Asim Kumar; Das, Basanta Kumar] Cent Inland Fisheries Res Inst CIFRI, Indian Council Agr Res ICAR, Aquat Environm Biotechnol & Nanotechnol AEBN Div, Barakpur, India	Indian Council of Agricultural Research (ICAR)	Das, BK (corresponding author), Cent Inland Fisheries Res Inst CIFRI, Indian Council Agr Res ICAR, Aquat Environm Biotechnol & Nanotechnol AEBN Div, Barakpur, India.	basantakumard@gmail.com		Parida, Satya Narayan/0000-0002-9069-1575	National Surveillance Program for Aquatic Animal Disease [Surveillance/2022-23]	National Surveillance Program for Aquatic Animal Disease	The authors acknowledge Jayanta Pramanik and other technical and supporting staff for their assistance with this study. The authors are also thankful to the ICAR-Central Inland Fisheries Research Institute (ICAR-CIFRI) for their financial support.r The author(s) declare financial support was received for the research, authorship, and/or publication of this article. This study was funded by the Na…		64	0	0	1	1	FRONTIERS MEDIA SA	LAUSANNE	AVENUE DU TRIBUNAL FEDERAL 34, LAUSANNE, CH-1015, SWITZERLAND	2235-2988
no	no parasitic worm (wastewater)							J	Akbar, TA; Javed, A; Ullah, S; Ullah, W; Pervez, A; Akbar, RA; Javed, MF; Mohamed, A; Mohamed, AM				Akbar, Tahir Ali; Javed, Azka; Ullah, Siddique; Ullah, Waheed; Pervez, Arshid; Akbar, Raza Ali; Javed, Muhammad Faisal; Mohamed, Abdullah; Mohamed, Abdeliazim Mustafa			Principal Component Analysis (PCA)-Geographic Information System (GIS) Modeling for Groundwater and Associated Health Risks in Abbottabad, Pakistan	SUSTAINABILITY			English	Article						GIS; PCA; groundwater quality; health risk; solid waste	MUNICIPAL SOLID-WASTE; DRINKING-WATER; MICROBIAL-CONTAMINATION; LOGISTIC-REGRESSION; QUALITY; LEACHATE; IMPACTS; DIVERSITY; TOXICITY; REGIONS	Drinking water quality is a major problem in Pakistan, especially in the Abbottabad region of Pakistan. The main objective of this study was to use a Principal Component Analysis (PCA) and integrated Geographic Information System (GIS)-based statistical model to estimate the spatial distribution of exceedance levels of groundwater quality parameters and related health risks for two union councils…	[Akbar, Tahir Ali; Ullah, Siddique; Javed, Muhammad Faisal] COMSATS Univ Islamabad, Dept Civil Engn, Abbottabad Campus, Abbottabad 22060, Khyber Pakhtunk, Pakistan; [Javed, Azka; Ullah, Waheed; Pervez, Arshid] COMSATS Univ Islamabad, Dept Environm Sci, Abbottabad Campus, Abbottabad 22060, Khyber Pakhtunk, Pakistan; [Akbar, Raza Ali] Hamad Gen Hosp, Dept Med, POB 3050, Doha, Qatar; [Akbar, Raza Al…	COMSATS University Islamabad (CUI); COMSATS University Islamabad (CUI); Hamad Medical Corporation; Hamad General Hospital; Qatar Foundation (QF); Weill Cornell Medical College Qatar; Egyptian Knowledge Bank (EKB); Future University in Egypt; Prince Sattam Bin Abdulaziz University	Akbar, TA; Ullah, S (corresponding author), COMSATS Univ Islamabad, Dept Civil Engn, Abbottabad Campus, Abbottabad 22060, Khyber Pakhtunk, Pakistan.	drtahir@cuiatd.edu.pk; siddiqullah142@gmail.com	Mohamed, Abdeliazim Mustafa/V-2796-2018	Ullah, Waheed/0000-0002-9153-3069; Javed, Muhammad Faisal/0000-0001-5478-9324; Ullah, Siddique/0000-0003-2935-6716; Akbar, Raza Ali/0000-0003-0114-8288; Akbar, Tahir Ali/0000-0001-5385-4120	civil engineering department, COMSATS University, Islamabad	civil engineering department, COMSATS University, Islamabad	Overall excellent support was provided by the chairman of the civil engineering department, COMSATS University, Islamabad. His tremendous support is highly appreciated. The support provided by departments of civil engineering and environmental sciences in this study is acknowledged. LULC map of study area provided by Siddique Ullah is also recognized. The support provided by Abdullah Mohamed and …		81	9	9	6	15	MDPI	BASEL	ST ALBAN-ANLAGE 66, CH-4052 BASEL, SWITZERLAND		2071-1050
no	no parasitic worm							J	Fakhrullina, G; Khakimova, E; Akhatova, F; Lazzara, G; Parisi, F; Fakhrullin, R				Fakhrullina, Golnur; Khakimova, Elvira; Akhatova, Farida; Lazzara, Giuseppe; Parisi, Filippo; Fakhrullin, Rawil			Selective Antimicrobial Effects of Curcumin@Halloysite Nanoformulation: A Caenorhabditis elegans Study	ACS APPLIED MATERIALS & INTERFACES			English	Article						gut microbiota regulation; nanocontainers; halloysite; curcumin; drug delivery; antimicrobial formulations; Caenorhabditis elegans; dark-field/hyperspectral microscopy	GUT MICROBIOTA; CLAY NANOTUBES; SERRATIA-MARCESCENS; VIRULENCE FACTORS; DRUG-DELIVERY; NANOPARTICLES; MECHANISMS; HOST; RESISTANCE; DIVERSITY	Alterations in the normal gastrointestinal microbial community caused by unhealthy diet, environmental factors, and antibiotic overuse may severely affect human health and well-being. Novel antimicrobial drug formulations targeting pathogenic microflora while not affecting or even supporting symbiotic microflora are urgently needed. Here we report fabrication of a novel antimicrobial nanocontaine…	[Fakhrullina, Golnur; Khakimova, Elvira; Akhatova, Farida; Fakhrullin, Rawil] Kazan Fed Univ, Inst Fundamental Med & Biol, Kreml Urami 18, Kazan 420008, Russia; [Lazzara, Giuseppe; Parisi, Filippo] Univ Palermo, Dipartimento Fis & Chim, Viale Sci,Pad 17, I-90128 Palermo, Italy	Kazan Federal University; University of Palermo	Lazzara, G; Fakhrullin, R (corresponding author), Kazan Fed Univ, Inst Fundamental Med & Biol, Kreml Urami 18, Kazan 420008, Russia.;Lazzara, G (corresponding author), Univ Palermo, Dipartimento Fis & Chim, Viale Sci,Pad 17, I-90128 Palermo, Italy.	giuseppe.lazzara@unipa.it; kazanbio@gmail.com	Parisi, Filippo/I-7349-2019; Fakhrullina, Gölnur/M-3311-2016; Lazzara, Giuseppe/O-3356-2013; Akhatova, Farida Serikovna/M-8032-2013; Fakhrullin, Rawil/E-7629-2012	Parisi, Filippo/0000-0002-4260-7308; Lazzara, Giuseppe/0000-0003-1953-5817; Fakhrullin, Rawil/0000-0003-2015-7649	Russian Foundation for Basic Research [17-04-02182]; University of Palermo; [16.2822.2017/4.6]	Russian Foundation for Basic Research(Russian Foundation for Basic Research (RFBR)Spanish Government); University of Palermo;	The study was performed within the Russian Government Program of Competitive Growth of Kazan Federal University. This work was funded by the subsidy (project 16.2822.2017/4.6) allocated to the Kazan Federal University for the state assignment in the sphere of scientific activities and by the Russian Foundation for Basic Research grant 17-04-02182. GL thanks University of Palermo for financial sup…		75	72	72	2	50	AMER CHEMICAL SOC	WASHINGTON	1155 16TH ST, NW, WASHINGTON, DC 20036 USA	1944-8244	1944-8252
no	single-species							J	Gaulke, CA; Martins, ML; Watral, VG; Humphreys, IR; Spagnoli, ST; Kent, ML; Sharpton, TJ				Gaulke, Christopher A.; Martins, Mauricio L.; Watral, Virginia G.; Humphreys, Ian R.; Spagnoli, Sean T.; Kent, Michael L.; Sharpton, Thomas J.			A longitudinal assessment of host-microbe-parasite interactions resolves the zebrafish gut microbiome's link to Pseudocapillaria tomentosa infection and pathology	MICROBIOME			English	Article						Zebrafish; Microbiome; Intestine; Parasitism; Nematode; Pseudocapillaria tomentosa	RECOGNITION RECEPTOR EXPRESSION; GERM-FREE; DIVERSITY; MICE; RESISTANCE; EFFICACY; PATTERNS; BACTERIA; TREE	BackgroundHelminth parasites represent a significant threat to the health of human and animal populations, and there is a growing need for tools to treat, diagnose, and prevent these infections. Recent work has turned to the gut microbiome as a utilitarian agent in this regard; components of the microbiome may interact with parasites to influence their success in the gut, meaning that the microbi…	[Gaulke, Christopher A.; Watral, Virginia G.; Humphreys, Ian R.; Kent, Michael L.; Sharpton, Thomas J.] Oregon State Univ, Dept Microbiol, Corvallis, OR 97330 USA; [Martins, Mauricio L.] Univ Fed Santa Catarina, Aquaculture Dept, AQUOS Aquat Organisms Hlth Lab, Florianopolis, SC, Brazil; [Spagnoli, Sean T.; Kent, Michael L.] Oregon State Univ, Dept Biomed Sci, Corvallis, OR 97331 USA; [Sharpton, …	Oregon State University; Universidade Federal de Santa Catarina (UFSC); Oregon State University; Oregon State University	Sharpton, TJ (corresponding author), Oregon State Univ, Dept Microbiol, Corvallis, OR 97330 USA.;Sharpton, TJ (corresponding author), Oregon State Univ, Dept Stat, Corvallis, OR 97330 USA.	Thomas.Sharpton@oregonstate.edu	Humphreys, Ian R/E-6683-2010; Gaulke, Christopher/M-7308-2019; Martins, Maurício Laterça/S-5329-2016	Gaulke, Christopher/0000-0001-7741-7822; Martins, Maurício Laterça/0000-0002-0862-6927; Sharpton, Thomas/0000-0002-5996-7764	NIH [ORIP 5 R24 OD010998, NIAID R21 AI135641]; National Council for Scientific and Technological Development [CNPq 202030/2014-8]; National Sciences Foundation [1557192]; National Institute of Environmental Health Sciences [P30 ES000210]; Division Of Environmental Biology; Direct For Biological Sciences [1557192] Funding Source: National Science Foundation	NIH(United States Department of Health & Human ServicesNational Institutes of Health (NIH) - USA); National Council for Scientific and Technological Development(Conselho Nacional de Desenvolvimento Cientifico e Tecnologico (CNPQ)); National Sciences Foundation(National Science Foundation (NSF)); National Institute of Environmental Health Sciences(United States Department of Health & Human Service…	This study was supported in part by NIH ORIP 5 R24 OD010998 to MLK, NIH NIAID R21 AI135641, National Council for Scientific and Technological Development (CNPq 202030/2014-8) grant to MLM, National Sciences Foundation Award #1557192 to TJS, National Institute of Environmental Health Sciences supported Environmental Health Sciences Center P30 ES000210 and a pilot grant to TJS, and institutional fu…		80	66	69	2	34	BMC	LONDON	CAMPUS, 4 CRINAN ST, LONDON N1 9XW, ENGLAND	2049-2618
no	no parasitic worm (mention of plant-parasitic nematodes)							B	Caesar, A; Caesar-TonThat, T		Veress, B; Szigethy, J		Caesar, Anthony; Caesar-TonThat, TheCan			THE SOIL MICROBIAL COMMUNITY AND RANGELAND HEALTH, SOME OVERLOOKED THEMES	HORIZONS IN EARTH SCIENCE RESEARCH, VOL 1	Horizons in Earth Science Research		English	Article; Book Chapter							ARBUSCULAR MYCORRHIZAL FUNGI; PLANT-PARASITIC NEMATODES; GRASS AMMOPHILA-ARENARIA; FAIRY RING FUNGUS; BASIDIOMYCETE FUNGUS; NATURAL VEGETATION; TALLGRASS PRAIRIE; SURFACE MINE; FEEDBACK; COEXISTENCE	Recognition of the importance of soil microbial communities in various ecosystems is burgeoning. Additionally, the effects of microbial biodiversity on rangeland plant communities, rangeland soil health and quality are becoming increasingly recognized. Concepts such as plant soil feedback on invasive species including in combination with insect herbivory are also receiving greater recognition. Th…	[Caesar, Anthony; Caesar-TonThat, TheCan] ARS, USDA, Sidney, MT 59270 USA	United States Department of Agriculture (USDA)	Caesar, A (corresponding author), ARS, USDA, Sidney, MT 59270 USA.								71	1	1	1	17	NOVA SCIENCE PUBLISHERS, INC	HAUPPAUGE	400 OSER AVE, STE 1600, HAUPPAUGE, NY 11788-3635 USA
no	single-species							J	Doolin, ML; Weinstein, SB; Dearing, MD				Doolin, Margaret L.; Weinstein, Sara B.; Dearing, M. Denise			PINWORMS ARE ASSOCIATED WITH TAXONOMIC BUT NOT FUNCTIONAL DIFFERENCES IN THE GUT MICROBIOME OF WHITE-THROATED WOODRATS (NEOTOMA ALBIGULA)	JOURNAL OF PARASITOLOGY			English	Article						White-throated woodrat; Neotoma albigula; Pinworm; Lamotheoxyuris ackerti; Microbiome; Utah; Cactus; Opuntia; Oxalate; 16S rRNA; Metabarcoding	MAMMALIAN HERBIVORES; PARASITE; COMMUNITY; DETERMINANTS; APICOMPLEXA; EIMERIIDAE; DIVERSITY; HELMINTHS; RODENTIA; COLORADO	Vertebrates rely on their gut microbiome for digestion, and changes to gut microbial communities can impact host health. Past work, primarily in model organisms, has revealed that endoparasites disrupt the gut microbiome. Here, using wild-caught white-throated woodrats (Neotoma albigula), we tested whether naturally acquired parasite infections are associated with different microbiome structure a…	[Doolin, Margaret L.; Weinstein, Sara B.; Dearing, M. Denise] Univ Utah, Sch Biol Sci, 257 South 1400 East, Salt Lake City, UT 84112 USA	Utah System of Higher Education; University of Utah	Doolin, ML (corresponding author), Univ Utah, Sch Biol Sci, 257 South 1400 East, Salt Lake City, UT 84112 USA.	m.doolin@utah.edu			NSF [DEB 1342615]; Ruth Kirschstein National Research Service Award [NIH T32AI055434]; Society of Integrative and Comparative Biology; University of Utah Global Change and Sustainability Council	NSF(National Science Foundation (NSF)); Ruth Kirschstein National Research Service Award(United States Department of Health & Human ServicesNational Institutes of Health (NIH) - USA); Society of Integrative and Comparative Biology; University of Utah Global Change and Sustainability Council	We thank Z. Z. Khan and M. D. Nelson for field and lab assistance, J. M. Kinsella for nematode identifications, and residents of Castle Valley, especially the O'Briens and the Haradens, for fieldwork support. This work was supported by NSF DEB 1342615 (M.D.D.), the Ruth Kirschstein National Research Service Award NIH T32AI055434 (S.B.W.), and student research grants from the Society of Integrativ…		90	1	2	0	2	ALLEN PRESS INC	LAWRENCE	810 E 10TH ST, LAWRENCE, KS 66044 USA	0022-3395	1937-2345
no	single-species							J	Schneeberger, PHH; Coulibaly, JT; Panic, G; Daubenberger, C; Gueuning, M; Frey, JE; Keiser, J				Schneeberger, Pierre H. H.; Coulibaly, Jean T.; Panic, Gordana; Daubenberger, Claudia; Gueuning, Morgan; Frey, Juerg E.; Keiser, Jennifer			Investigations on the interplays between Schistosoma mansoni, praziquantel and the gut microbiome	PARASITES & VECTORS			English	Article						Schistosoma mansoni; Praziquantel; Gut microbiome; Infectious disease; Microbiome-parasite interaction; Microbiome-drug interaction	REAL-TIME PCR; FUSOBACTERIUM-NUCLEATUM; DIVERSITY; XENOBIOTICS; HEALTH; METABOLISM; EXPRESSION; RESISTANCE; OUTBREAK; COLITIS	Background: Schistosomiasis is a neglected tropical disease burdening millions of people. One drug, praziquantel, is currently used for treatment and control. Clinically relevant drug resistance has not yet been described, but there is considerable heterogeneity in treatment outcomes, ranging from cure to only moderate egg reduction rates. The objectives of this study are to investigate potential…	[Schneeberger, Pierre H. H.; Coulibaly, Jean T.; Panic, Gordana; Daubenberger, Claudia; Keiser, Jennifer] Swiss Trop Publ Hlth Inst, Dept Med Parasitol & Infect Biol, Basel, Switzerland; [Schneeberger, Pierre H. H.; Coulibaly, Jean T.; Panic, Gordana; Daubenberger, Claudia; Keiser, Jennifer] Univ Basel, Basel, Switzerland; [Gueuning, Morgan; Frey, Juerg E.] Agroscope, Dept Methods Dev & Analyt, W…	University of Basel; Swiss Tropical & Public Health Institute; University of Basel; Swiss Federal Research Station Agroscope; Universite Felix Houphouet-Boigny; Centre Suisse de Recherches Scientifiques en Cote d'Ivoire (CSRS)	Keiser, J (corresponding author), Swiss Trop Publ Hlth Inst, Dept Med Parasitol & Infect Biol, Basel, Switzerland.;Keiser, J (corresponding author), Univ Basel, Basel, Switzerland.	jennifer.keiser@swisstph.ch	Panic, Gordana/AAB-3949-2019	Panic, Gordana/0000-0002-6423-3183; Daubenberger, Claudia/0000-0001-7136-0642; Schneeberger, Pierre/0000-0002-8586-4937	European Research Council [ERC-2013-CoG614739-A_HERO]	European Research Council(European Research Council (ERC))	Funding was obtained by the European Research Council (ERC-2013-CoG614739-A_HERO).		53	50	55	0	9	BMC	LONDON	CAMPUS, 4 CRINAN ST, LONDON N1 9XW, ENGLAND	1756-3305
no	no parasitic worm (mention of plant-parasitic nematodes)							J	Lupatini, M; Korthals, GW; Roesch, LFW; Kuramae, EE				Lupatini, Manoeli; Korthals, Gerard W.; Roesch, Luiz F. W.; Kuramae, Eiko E.			Long-term farming systems modulate multi-trophic responses	SCIENCE OF THE TOTAL ENVIRONMENT			English	Article						Soil health; Sustainability; Fungi; Nematode; Protist community; Soil web	SOIL MICROBIAL COMMUNITIES; NEMATODE COMMUNITIES; CHITIN AMENDMENT; PLANT-PATHOGENS; DIVERSITY; FUNGAL; SUPPRESSIVENESS; BIODIVERSITY; BIOMASS; HEALTH	Soil microbiome andmulti-trophic relationships are essential for the stability and functioning of agroecosystems. However, little is known about how farming systems and alternative methods for controlling plant pathogens modulate microbial communities, soil mesofauna and plant productivity. In this study, we assessed the composition of eukaryotic microbial groups using a high-throughput sequencin…	[Lupatini, Manoeli; Kuramae, Eiko E.] Netherlands Inst Ecol NIOO KNAW, Dept Microbial Ecol, Droevendaalsesteeg 10, NL-6708 PB Wageningen, Netherlands; [Korthals, Gerard W.] Netherlands Inst Ecol NIOO KNAW, Dept Terr Ecol, Wageningen, Netherlands; [Roesch, Luiz F. W.] Univ Fed Pampa UNIPAMPA, Ctr Interdisciplinar Pesquisas Biotecnol, Ave Antonio Trilha 1847, BR-97300000 Sao Gabriel, Brazil	Royal Netherlands Academy of Arts & Sciences; Netherlands Institute of Ecology (NIOO-KNAW); Royal Netherlands Academy of Arts & Sciences; Netherlands Institute of Ecology (NIOO-KNAW); Universidade Federal do Pampa	Kuramae, EE (corresponding author), Netherlands Inst Ecol NIOO KNAW, Dept Microbial Ecol, Droevendaalsesteeg 10, NL-6708 PB Wageningen, Netherlands.	E.Kuramae@nioo.knaw.nl	Roesch, Luiz/GRS-4638-2022; KNAW, NIOO-KNAW/A-4320-2012; Kuramae, Eiko/F-4738-2012	Roesch, Luiz/0000-0003-1450-8828; KNAW, NIOO-KNAW/0000-0002-3835-159X; Kuramae, Eiko/0000-0001-6701-8668	BE-BASIC Foundation [F08.002.05]; FAPERGS/CAPES (Research Agency of the State of Rio Grande do Sul/Brazilian Federal Agency for Support and Evaluation of Graduate Education within the Ministry of Education of Brazil) under the Graduate Program of Soil Science (PPGCS) at Federal University [057-14]	BE-BASIC Foundation; FAPERGS/CAPES (Research Agency of the State of Rio Grande do Sul/Brazilian Federal Agency for Support and Evaluation of Graduate Education within the Ministry of Education of Brazil) under the Graduate Program of Soil Science (PPGCS) at Federal University	We thank Adriano Lucheta for helpful discussions of fungal classification, Leonardo Pitombo for the soil sampling, Mattias de Hollander for bioinformatics assistance, Agata Pijl and Victor Carrion for laboratory assistance, Johnny Visser for field assistance, Rodrigo J.S. Jacques and Zaida Antoniolli for general discussion. This study was supported by BE-BASIC Foundation (F08.002.05). The scholar…		76	15	18	3	96	ELSEVIER	AMSTERDAM	RADARWEG 29, 1043 NX AMSTERDAM, NETHERLANDS	0048-9697	1879-1026
no	no parasitic worm							J	Mills, AA; Price, GW; Fillmore, SAE				Mills, A. A.; Price, G. W.; Fillmore, S. A. E.			Responses of nematode, bacterial, and fungal populations to high frequency applications and increasing rates of biosolids in an agricultural soil	APPLIED SOIL ECOLOGY			English	Article						Biosolids; Soil biological indicators; Nematodes; Phospholipid fatty acid; Microbial diversity; Soil health	PHOSPHOLIPID FATTY-ACID; MELOIDOGYNE-INCOGNITA SUPPRESSION; ALKALINE-TREATED BIOSOLIDS; PLANT-PARASITIC NEMATODES; MICROBIAL COMMUNITIES; SEWAGE-SLUDGE; MANAGEMENT; PHOSPHORUS; NITROGEN; BIOMASS		[Mills, A. A.] Agr & Agri Food Canada, Charlottetown Res & Dev Ctr, 440 Univ Ave, Charlottetown, PE C1A 4N6, Canada; [Price, G. W.] Dalhousie Univ, Fac Agr, Dept Engn, Truro, NS B2N 5E3, Canada; [Fillmore, S. A. E.] Agr & Agri Food Canada, Kentville Res & Dev Ctr, 32 Main St, Kentville, NS B0L 1C0, Canada	Agriculture & Agri Food Canada; Dalhousie University; Agriculture & Agri Food Canada	Mills, AA (corresponding author), Agr & Agri Food Canada, Charlottetown Res & Dev Ctr, 440 Univ Ave, Charlottetown, PE C1A 4N6, Canada.	aaron.mills@canada.ca	Price, G/AAY-5410-2020		Canadian Water Network - Canadian Municipal Water Consortium grant [MW2013-4]	Canadian Water Network - Canadian Municipal Water Consortium grant	This project was funded through a Canadian Water Network - Canadian Municipal Water Consortium grant (MW2013-4). We thank J. Rogers, C. Gallant, and H. Qian for technical support on this project.		72	7	8	0	56	ELSEVIER	AMSTERDAM	RADARWEG 29a, 1043 NX AMSTERDAM, NETHERLANDS	0929-1393	1873-0272
no	no parasitic worm							J	Clavere-Graciette, AG; McWhirt, ME; Hoopes, LA; Bassos-Hull, K; Wilkinson, KA; Stewart, FJ; Pratte, ZA				Clavere-Graciette, Ana G.; McWhirt, Mary E.; Hoopes, Lisa A.; Bassos-Hull, Kim; Wilkinson, Krystan A.; Stewart, Frank J.; Pratte, Zoe A.			Microbiome differences between wild and aquarium whitespotted eagle rays (Aetobatus narinari)	ANIMAL MICROBIOME			English	Article						Microbial community; Host-associated; Elasmobranch; Aquarium; Host health; Fish	GASTROINTESTINAL-TRACT; DIVERSITY; SHARKS; FISH; MONOGENEA; PATTERNS; BACTERIA; FLORA; REEF	Background Animal-associated microbiomes can be influenced by both host and environmental factors. Comparing wild animals to those in zoos or aquariums can help disentangle the effects of host versus environmental factors, while also testing whether managed conditions foster a 'natural' host microbiome. Focusing on an endangered elasmobranch species-the whitespotted eagle ray Aetobatus narinari-w…	[Clavere-Graciette, Ana G.; McWhirt, Mary E.; Stewart, Frank J.; Pratte, Zoe A.] Georgia Inst Technol, Sch Biol Sci, Atlanta, GA 30332 USA; [Stewart, Frank J.; Pratte, Zoe A.] Montana State Univ, Dept Microbiol & Cell Biol, Bozeman, MT 59717 USA; [Hoopes, Lisa A.] Georgia Aquarium, Dept Res & Conservat, Atlanta, GA USA; [Bassos-Hull, Kim; Wilkinson, Krystan A.] Mote Marine Lab, Sharks & Rays Cons…	University System of Georgia; Georgia Institute of Technology; Montana State University System; Montana State University Bozeman; Mote Marine Laboratory & Aquarium; Mote Marine Laboratory & Aquarium	Pratte, ZA (corresponding author), Georgia Inst Technol, Sch Biol Sci, Atlanta, GA 30332 USA.;Pratte, ZA (corresponding author), Montana State Univ, Dept Microbiol & Cell Biol, Bozeman, MT 59717 USA.	zoe.pratte@montana.edu	Bassos-Hull, Kimbrough/JRY-1838-2023; Wilkinson, Krystan A./AAJ-2770-2020	Wilkinson, Krystan A./0000-0002-2921-6011	Georgia Aquarium; Teasley Endowment	Georgia Aquarium; Teasley Endowment	This work was funded by Georgia Aquarium and the Teasley Endowment to the Georgia Institute of Technology.		95	4	4	3	12	BMC	LONDON	CAMPUS, 4 CRINAN ST, LONDON N1 9XW, ENGLAND		2524-4671
no	no parasitic worm (mention of plant-parasitic nematodes)							J	Barros, FMD; Pedrinho, A; Mendes, LW; Freitas, CCG; Andreote, FD				do Rego Barros, Felipe Martins; Pedrinho, Alexandre; Mendes, Lucas William; Gomes Freitas, Caio Cesar; Andreote, Fernando Dini			Interactions between Soil Bacterial Diversity and Plant-Parasitic Nematodes in Soybean Plants	APPLIED AND ENVIRONMENTAL MICROBIOLOGY			English	Article						dilution-to-extinction; 16S rRNA gene; soil suppressiveness; Meloidogyne javanica; Pratylenchus brachyurus	ROOT-KNOT NEMATODE; MELOIDOGYNE-INCOGNITA; PRATYLENCHUS-BRACHYURUS; PSEUDOMONAS SPP.; IN-VITRO; MICROBIOME; RHIZOBACTERIA; POPULATIONS; MANAGEMENT; DISEASE	Root-knot and root-lesion nematodes cause losses of billions of dollars every year to agriculture worldwide. Traditionally, they are controlled by using chemical nematicides, which in general have a negative impact on the environment and human health. Plant-parasitic nematodes are an important group of pests causing economic losses in agriculture worldwide. Among the plant-parasitic nematodes, th…	[do Rego Barros, Felipe Martins; Pedrinho, Alexandre; Gomes Freitas, Caio Cesar; Andreote, Fernando Dini] Univ Sao Paulo, Luiz de Queiroz Coll Agr ESALQ, Soil Microbiol Lab, Piracicaba, SP, Brazil; [Mendes, Lucas William] Univ Sao Paulo, Ctr Nucl Energy Agr CENA, Cell & Mol Biol Lab, Piracicaba, SP, Brazil	Universidade de Sao Paulo; Universidade de Sao Paulo	Andreote, FD (corresponding author), Univ Sao Paulo, Luiz de Queiroz Coll Agr ESALQ, Soil Microbiol Lab, Piracicaba, SP, Brazil.	fdandreo@usp.br	Mendes, Lucas William/E-5719-2011; Andreote, Fernando Dini/B-8499-2012	Mendes, Lucas William/0000-0003-0980-7006; Pedrinho, Alexandre/0000-0003-3761-0024; Andreote, Fernando Dini/0000-0002-9883-9968; Barros, Felipe/0000-0002-5795-9402	Fundacao de Amparo a Pesquisa do Estado de Sao Paulo (FAPESP) [2019/09460-0]; Coordenacao de Aperfeicoamento de Pessoal de Nivel Superior (CAPES) [001]; CNPq [400761/2021-1]	Fundacao de Amparo a Pesquisa do Estado de Sao Paulo (FAPESP)(Fundacao de Amparo a Pesquisa do Estado de Sao Paulo (FAPESP)); Coordenacao de Aperfeicoamento de Pessoal de Nivel Superior (CAPES)(Coordenacao de Aperfeicoamento de Pessoal de Nivel Superior (CAPES)); CNPq(Conselho Nacional de Desenvolvimento Cientifico e Tecnologico (CNPQ))	This study was supported by the Fundacao de Amparo a Pesquisa do Estado de Sao Paulo (FAPESP) grant no. 2019/09460-0, and in part by the Coordenacao de Aperfeicoamento de Pessoal de Nivel Superior (CAPES; Finance Code 001) and a CNPq grant to F.D.A. (proc. 400761/2021-1).		64	7	7	7	32	AMER SOC MICROBIOLOGY	WASHINGTON	1752 N ST NW, WASHINGTON, DC 20036-2904 USA	0099-2240	1098-5336
no	no parasitic worm							J	Schloter, M; Dilly, O; Munch, JC				Schloter, M; Dilly, O; Munch, JC			Indicators for evaluating soil quality	AGRICULTURE ECOSYSTEMS & ENVIRONMENT			English	Article						indicators for soil quality; microbial biomass; microbial diversity; microbial activity; nitrogen turnover; nematodes	NEMATODE CAENORHABDITIS-ELEGANS; MICROBIAL BIOMASS-C; COMMUNITY; DIVERSITY; FOREST; FIELD; IDENTIFICATION; CULTIVATION; RHIZOSPHERE; MYCORRHIZA	Interactions between the diversity of primary producers (plants) and of decomposers (microbes and mesofaunal communities), the two key functional groups that form the basis of all ecosystems have major consequences on the functioning of agricultural ecosystems. Soil microorganisms control the transformation and mineralization of natural compounds and xenobiotics. The soil microbiota, existing in …	GSF, Natl Res Ctr Environm & Hlth, Inst Soil Ecol, D-85764 Neuherberg, Germany; Univ Kiel, Inst Plant Nutr & Soil Sci, D-24118 Kiel, Germany	Helmholtz Association; Helmholtz-Center Munich - German Research Center for Environmental Health; University of Kiel	Schloter, M (corresponding author), GSF, Natl Res Ctr Environm & Hlth, Inst Soil Ecol, Ingelstadter Landstr 1, D-85764 Neuherberg, Germany.		Schloter, Michael/H-9151-2013						58	500	678	6	324	ELSEVIER SCIENCE BV	AMSTERDAM	PO BOX 211, 1000 AE AMSTERDAM, NETHERLANDS	0167-8809
no	no parasitic worm							J	Bali, R; Pineault, J; Chagnon, PL; Hijri, M				Bali, Rana; Pineault, Jonathan; Chagnon, Pierre-Luc; Hijri, Mohamed			Fresh Compost Tea Application Does Not Change Rhizosphere Soil Bacterial Community Structure, and Has No Effects on Soybean Growth or Yield	PLANTS-BASEL			English	Article						conventional agriculture; sustainable agriculture; compost tea; bacteria; biodiversity; illumina MiSeq sequencing; plant growth; yield; soybean	MICROBIAL DIVERSITY; PESTICIDES; BIODIVERSITY; PROMOTION; QUALITY	Soil bacteria drive key ecosystem functions, including nutrient mobilization, soil aggregation and crop bioprotection against pathogens. Bacterial diversity is thus considered a key component of soil health. Conventional agriculture reduces bacterial diversity in many ways. Compost tea has been suggested as a bioinoculant that may restore bacterial community diversity and promote crop performance…	[Bali, Rana; Chagnon, Pierre-Luc; Hijri, Mohamed] Univ Montreal, Inst Rech Biol Vegetale, 4101 Rue Sherbrooke Est, Montreal, PQ H1X 2B2, Canada; [Pineault, Jonathan] Ecomestible Inc, 470 Rue Constable, Quebec City J3G IN6, PQ, Canada; [Hijri, Mohamed] Mohammed VI Polytech Univ UM6P, African Genome Ctr, Lot 660, Ben Guerir 43150, Morocco	Universite de Montreal; Mohammed VI Polytechnic University	Chagnon, PL; Hijri, M (corresponding author), Univ Montreal, Inst Rech Biol Vegetale, 4101 Rue Sherbrooke Est, Montreal, PQ H1X 2B2, Canada.;Hijri, M (corresponding author), Mohammed VI Polytech Univ UM6P, African Genome Ctr, Lot 660, Ben Guerir 43150, Morocco.	rana.bali@umontreal.ca; jonathan@ecomestible.com; pierre-luc.chagnon@umontreal.ca; mohamed.hijri@umontreal.ca	Hijri, Mohamed/ABC-5969-2021	Hijri, Mohamed/0000-0001-6112-8372	Natural Sciences and Engineering Research Council of Canada (NSERC) Engage Grant; NSERC Discovery Grant [RGPIN-2018-04178]	Natural Sciences and Engineering Research Council of Canada (NSERC) Engage Grant(Natural Sciences and Engineering Research Council of Canada (NSERC)); NSERC Discovery Grant(Natural Sciences and Engineering Research Council of Canada (NSERC))	This work was supported by the Natural Sciences and Engineering Research Council of Canada (NSERC) Engage Grant to P.-L. Chagnon and Ecomestible as well as by an NSERC Discovery Grant to M.H. (RGPIN-2018-04178).		72	9	10	4	33	MDPI	BASEL	ST ALBAN-ANLAGE 66, CH-4052 BASEL, SWITZERLAND	2223-7747
no	no parasitic worm							J	Marmonier, P; Archambaud, G; Belaidi, N; Bougon, N; Breil, P; Chauvet, E; Claret, C; Cornut, J; Datry, T; Dole-Olivier, MJ; Dumont, B; Flipo, N; Foulquier, A; Gérino, M; Guilpart, A; Julien, F; Maazouzi, C; Martin, D; Mermillod-Blondin, F; Montuelle, B; Namour, P; Navel, S; Ombredane, D; Pelte, T; Piscart, C; Pusch, M; Stroffek, S; Robertson, A; Sanchez-Pérez, JM; Sauvage, S; Taleb, A; Wantzen, M…				Marmonier, P.; Archambaud, G.; Belaidi, N.; Bougon, N.; Breil, P.; Chauvet, E.; Claret, C.; Cornut, J.; Datry, T.; Dole-Olivier, M. -J.; Dumont, B.; Flipo, N.; Foulquier, A.; Gerino, M.; Guilpart, A.; Julien, F.; Maazouzi, C.; Martin, D.; Mermillod-Blondin, F.; Montuelle, B.; Namour, Ph.; Navel, S.; Ombredane, D.; Pelte, T.; Piscart, C.; Pusch, M.; Stroffek, S.; Robertson, A.; Sanchez-Perez, J. -…			The role of organisms in hyporheic processes: gaps in current knowledge, needs for future research and applications	ANNALES DE LIMNOLOGIE-INTERNATIONAL JOURNAL OF LIMNOLOGY			English	Article						River sediment; invertebrates; microbial communities; river management	TUBIFICID WORMS INFLUENCE; LEAF-LITTER BREAKDOWN; SEASONAL DYNAMICS; NITROGEN DYNAMICS; MICROBIAL PROCESSES; SURFACE-WATER; INVERTEBRATE ASSEMBLAGES; DENITRIFICATION ACTIVITY; GROUNDWATER INTERACTIONS; INTERSTITIAL HABITATS	Fifty years after the hyporheic zone was first defined (Orghidan, 1959), there are still gaps in the knowledge regarding the role of biodiversity in hyporheic processes. First, some methodological questions remained unanswered regarding the interactions between biodiversity and physical processes, both for the study of habitat characteristics and interactions at different scales. Furthermore, man…	[Marmonier, P.; Dole-Olivier, M. -J.; Foulquier, A.; Maazouzi, C.; Martin, D.; Mermillod-Blondin, F.; Navel, S.; Piscart, C.] Univ Lyon 1, CNRS, UMR 5023, LEHNA, F-69622 Villeurbanne, France; [Archambaud, G.; Dumont, B.] Cemagref Aix en Provence, Hydrobiol EEC, F-13182 Aix En Provence 5, France; [Belaidi, N.; Taleb, A.] Univ Tlemcen, Dept Biol & Environm, DZ-13000 Tilimsen, Algeria; [Bougon, N.; …	Centre National de la Recherche Scientifique (CNRS); CNRS - Institute of Ecology & Environment (INEE); Universite Claude Bernard Lyon 1; INRAE; Universite Abou Bekr Belkaid; INRAE; INRAE; Universite de Toulouse; Universite Federale Toulouse Midi-Pyrenees (ComUE); Universite Toulouse III - Paul Sabatier; Institut National Polytechnique de Toulouse; Centre National de la Recherche Scientifique (CNR…	Marmonier, P (corresponding author), Univ Lyon 1, CNRS, UMR 5023, LEHNA, 43 Bd,11 Novembre1918, F-69622 Villeurbanne, France.	pierre.marmonier@univ-lyon1.fr	NAMOUR, Philippe/R-2159-2019; Piscart, christophe/AAD-8973-2019; BREIL, Pascal/HTR-1904-2023; Chauvet, Eric/F-7644-2011; Jose Miguel, SANCHEZ PEREZ/G-3864-2010; Taleb, Amina/AAG-6941-2019; Maazouzi, Chafik/A-8275-2010; Mermillod-Blondin, Florian/AAF-3491-2020; Pusch, Martin T/G-6458-2013; Pérez-Naranjo, José/JFT-1427-2023; Namour, Philippe/KFR-9488-2024; Wantzen, Karl M./A-5954-2015; , AGROCAMPUS…	NAMOUR, Philippe/0000-0003-4252-4913; Piscart, christophe/0000-0002-4054-4542; Chauvet, Eric/0000-0001-8676-392X; Mermillod-Blondin, Florian/0000-0001-5685-2892; Flipo, Nicolas/0000-0002-8099-2104; Marmonier, Pierre/0000-0003-0417-0341; Taleb, Amina/0000-0003-4045-590X; Wantzen, Karl M./0000-0002-2192-1883; , AGROCAMPUS OUEST/0000-0002-1800-4558; BREIL, Pascal/0000-0003-0691-608X; Pusch, Martin/0…	InBioProcess program of the National Research Agency [ANR-2006-BDIV-007]; VeoliaEau; Envirhonalp; CNRS (Institut Ecologie Environnement - INEE); University of Lyon 1; Paul Cezanne University	InBioProcess program of the National Research Agency; VeoliaEau; Envirhonalp; CNRS (Institut Ecologie Environnement - INEE); University of Lyon 1; Paul Cezanne University	We thank the InBioProcess program of the National Research Agency (ANR-2006-BDIV-007), VeoliaEau, Envirhonalp, the CNRS (Institut Ecologie Environnement - INEE), the University of Lyon 1, and the Paul Cezanne University (Aix-Marseille 3) for supporting the 26-28 January congress the role of biodiversity in the process at groundwater - surface water interface (Villeurbanne, France). We thank the R…		175	74	83	2	125	EDP SCIENCES S A	LES ULIS CEDEX A	17, AVE DU HOGGAR, PA COURTABOEUF, BP 112, F-91944 LES ULIS CEDEX A, FRANCE	0003-4088	2100-000X
no	no parasitic worm							C	McBeath, AV; East, DJ; Wright, CL; Pattison, AB		VanDenBergh, I; Risede, JM; Johnson, V		McBeath, A., V; East, D. J.; Wright, C. L.; Pattison, A. B.			Monitoring microbial functional and structural diversity for management of disease-suppressive soils	X INTERNATIONAL SYMPOSIUM ON BANANA: ISHS - PROMUSA SYMPOSIUM ON AGROECOLOGICAL APPROACHES TO PROMOTE INNOVATIVE BANANA PRODUCTION SYSTEMS	Acta Horticulturae		English	Proceedings Paper	10th International Symposium on Banana / ISHS - ProMusa Symposium on Agroecological Approaches to Promote Innovative Banana Production Systems	OCT 10-14, 2016	Montpellier, FRANCE	Int Soc Horticultural Sci		community-level physiological profiles; disease suppression; Fusarium oxysporum f. sp. cubense; microbial diversity	PHYSIOLOGICAL PROFILES; BANANA; INDICATORS; COMMUNITY	The activities of the soil microbiota are essential to the long-term sustainability of agricultural systems, through their influences on biological, chemical and physical processes, which drive essential ecosystem services. Moreover, changes in microbial communities are considered as precursors to changes in the health and viability of the soil environment, due to their responses to changes in ag…	[McBeath, A., V; East, D. J.; Pattison, A. B.] Dept Agr & Fisheries, South Johnstone, Australia; [Wright, C. L.] Dept Agr & Fisheries, Mareeba, Qld, Australia		McBeath, AV (corresponding author), Dept Agr & Fisheries, South Johnstone, Australia.		Pattison, Tony/AAF-3097-2021; McBeath, Anna/E-3548-2012	McBeath, Anna/0000-0003-1608-8150	Horticulture Innovation Australia Limited; Queensland Government; Australian Government [BA14013]; Australian Centre for International Agricultural Research [HORT/2012/097]	Horticulture Innovation Australia Limited(Horticulture Innovation Australia); Queensland Government; Australian Government(Australian Government); Australian Centre for International Agricultural Research(Australian Centre for International Agricultural Research)	This project has been funded by Horticulture Innovation Australia Limited with co-investment from Queensland Government and funds from the Australian Government (BA14013) and the Australian Centre for International Agricultural Research (HORT/2012/097). We gratefully acknowledge Ingrid Jenkins for her generous assistance in the development of the figures of this paper.		22	0	0	1	9	INT SOC HORTICULTURAL SCIENCE	LEUVEN 1	PO BOX 500, 3001 LEUVEN 1, BELGIUM	0567-7572	2406-6168
no	no parasitic worm							J	Shi, XZ; Wang, JQ; Lucas-Borja, ME; Wang, ZY; Li, X; Huang, ZQ				Shi, Xiuzhen; Wang, Jianqing; Lucas-Borja, Manuel Esteban; Wang, Zhenyu; Li, Xue; Huang, Zhiqun			Microbial diversity regulates ecosystem multifunctionality during natural secondary succession	JOURNAL OF APPLIED ECOLOGY			English	Article						chronosequence; forest ecosystem; forest stand age; microbial community; PLFA; soil nematode; subtropical forest	NITROGEN DEPOSITION; FOREST SUCCESSION; SOIL; BIODIVERSITY; NITRIFICATION; COMMUNITIES; RECOVERY; BIOMASS; STAND	Natural forest succession after disturbances is one of the most important restoration strategies. However, the responses of ecosystem multifunctionality during natural forest succession remains poorly understood in forest ecosystem. Here we evaluated how the ecosystem multifunctionality including nutrient cycling, carbon stocks, water regulation, decomposition, wood production and symbiosis devel…	[Shi, Xiuzhen; Wang, Jianqing; Wang, Zhenyu; Li, Xue; Huang, Zhiqun] Fujian Normal Univ, Minist Educ, Key Lab Humid Subtrop Ecogeog Proc, Fuzhou, Peoples R China; [Shi, Xiuzhen; Wang, Jianqing; Wang, Zhenyu; Li, Xue; Huang, Zhiqun] Fujian Normal Univ, Inst Geog, Fuzhou, Peoples R China; [Lucas-Borja, Manuel Esteban] Castilla La Mancha, Higher Tech Sch Agr & Forestry Engn, Albacete, Spain	Fujian Normal University; Fujian Normal University	Huang, ZQ (corresponding author), Fujian Normal Univ, Minist Educ, Key Lab Humid Subtrop Ecogeog Proc, Fuzhou, Peoples R China.;Huang, ZQ (corresponding author), Fujian Normal Univ, Inst Geog, Fuzhou, Peoples R China.	zhiqunhuang@hotmail.com	Lucas-Borja, Manuel Esteban/J-5363-2016; Wang, Jianqing/ISA-7895-2023; Huang, Zhiqun/E-7386-2011	Lucas-Borja, Manuel Esteban/0000-0001-6270-8408; Wang, Jianqing/0000-0002-8035-2756; Wang, Zhenyu/0000-0001-5998-5797; Huang, Zhiqun/0000-0002-8929-4863	National Natural Science Foundation of China [31901165, 3193000830, 31930077, 32071631, 41907022]; Natural Science Foundation of Fujian Province [2020J01138, 2020J01186]	National Natural Science Foundation of China(National Natural Science Foundation of China (NSFC)); Natural Science Foundation of Fujian Province(Natural Science Foundation of Fujian Province)	National Natural Science Foundation of China, Grant/Award Number: 31901165, 3193000830, 31930077, 32071631 and 41907022; Natural Science Foundation of Fujian Province, Grant/Award Number: 2020J01138 and 2020J01186		49	36	41	45	365	WILEY	HOBOKEN	111 RIVER ST, HOBOKEN 07030-5774, NJ USA	0021-8901	1365-2664
no	no parasitic worm							J	Young-Mathews, A; Culman, SW; Sánchez-Moreno, S; O'Geen, AT; Ferris, H; Hollander, AD; Jackson, LE				Young-Mathews, Anna; Culman, Steven W.; Sanchez-Moreno, Sara; O'Geen, A. Toby; Ferris, Howard; Hollander, Allan D.; Jackson, Louise E.			Plant-soil biodiversity relationships and nutrient retention in agricultural riparian zones of the Sacramento Valley, California	AGROFORESTRY SYSTEMS			English	Article						Aboveground-belowground relationships; Carbon storage; Ecosystem function; Nematodes; PLFA	FUNCTIONAL DIVERSITY; MICROBIAL COMMUNITIES; UNITED-STATES; ROOT BIOMASS; DYNAMICS; CARBON; BACTERIAL; TILLAGE; NITRATE; SCALE	Forested riparian buffers in California historically supported high levels of biodiversity, but human activities have degraded these ecosystems over much of their former range. This study examined plant communities, belowground biodiversity and indicators of multiple ecosystem functions of riparian areas across an agricultural landscape in the Sacramento Valley of California, USA. Plant, nematode…	[Young-Mathews, Anna; Culman, Steven W.; O'Geen, A. Toby; Jackson, Louise E.] Univ Calif Davis, Dept Land Air & Water Resources, Davis, CA 95616 USA; [Hollander, Allan D.] Univ Calif Davis, Environm Informat Ctr, Davis, CA 95616 USA; [Ferris, Howard] Univ Calif Davis, Dept Nematol, Davis, CA 95616 USA; [Sanchez-Moreno, Sara] Inst Nacl Invest & Tecnol Agr & Alimentaria, Unidad Prod Fitosanitarios,…	University of California System; University of California Davis; University of California System; University of California Davis; University of California System; University of California Davis; Instituto Nacional Investigacion Tecnologia Agraria Alimentaria (INIA)	Young-Mathews, A (corresponding author), Univ Calif Davis, Dept Land Air & Water Resources, 1 Shields Ave, Davis, CA 95616 USA.	ayoungmathews@ucdavis.edu	Jackson, Louise E/A-3562-2010	Sanchez Moreno, Sara/0000-0003-4558-0304; Culman, Steve/0000-0003-3985-257X; Hollander, Allan/0000-0002-2647-8235	Kearney Foundation of Soil Science; Orr Chair in Environmental Plant Science	Kearney Foundation of Soil Science; Orr Chair in Environmental Plant Science	We are very grateful to the farmers and ranchers in western Yolo County who allowed us access to their land, and to the staff of the Yolo County Resource Conservation District for helping to put us in touch with those growers. The Yolo Land and Cattle Co. was especially generous in field support. E. Dean of the UC Davis Herbarium kindly supplied plant identification services. We thank S. Sokolow,…		70	39	51	7	90	SPRINGER	DORDRECHT	VAN GODEWIJCKSTRAAT 30, 3311 GZ DORDRECHT, NETHERLANDS	0167-4366	1572-9680
no	no parasitic worm (mention of plant-parasitic nematodes)							J	Lartey, I; Benucci, GMN; Marsh, TL; Bonito, GM; Melakeberhan, H				Lartey, Isaac; Benucci, Gian M. N.; Marsh, Terence L.; Bonito, Gregory M.; Melakeberhan, Haddish			Characterizing microbial communities associated with northern root-knot nematode (Meloidogyne hapla) occurrence and soil health	FRONTIERS IN MICROBIOLOGY			English	Article						nematode-microbe interaction; parasitic variability; indicator species; core microbiome; soil; health	FOOD-WEB; PARASITIC VARIABILITY; MARKER-GENE; DIVERSITY; ABUNDANCE; REVEAL; IDENTIFICATION; SEQUENCES; INCOGNITA; PATTERNS	The northern root-knot nematode (Meloidogyne hapla) causes extensive damage to agricultural crops globally. In addition, M. hapla populations with no known genetic or morphological differences exhibit parasitic variability (PV) or reproductive potential based on soil type. However, why M. hapla populations from mineral soil with degraded soil health conditions have a higher PV than populations fr…	[Lartey, Isaac; Melakeberhan, Haddish] Michigan State Univ, Dept Hort, Agr Nematol Lab, E Lansing, MI 48824 USA; [Benucci, Gian M. N.; Bonito, Gregory M.] Michigan State Univ, Dept Plant Soil & Microbial Sci, E Lansing, MI USA; [Marsh, Terence L.] Michigan State Univ, Dept Microbiol & Mol Genet, E Lansing, MI USA	Michigan State University; Michigan State University; Michigan State University	Melakeberhan, H (corresponding author), Michigan State Univ, Dept Hort, Agr Nematol Lab, E Lansing, MI 48824 USA.	melakebe@msu.edu			MSU College of Agriculture and Natural Resources; USDA/NIFA Hatch Project [1792]; US National Science Foundation (NSF) [DEB 1737898]; Michigan State University AgBioResearch NIFA project [MICL02416]; MSU Graduate School; MSU AgBioResearch	MSU College of Agriculture and Natural Resources; USDA/NIFA Hatch Project; US National Science Foundation (NSF)(National Science Foundation (NSF)); Michigan State University AgBioResearch NIFA project; MSU Graduate School; MSU AgBioResearch	The author(s) declare financial support was received for the research, authorship, and/or publication of this article. The study was funded by MSU College of Agriculture and Natural Resources, MSU Graduate School, MSU AgBioResearch, and USDA/NIFA Hatch Project (MICL #1792) of HM. GB was supported through US National Science Foundation (NSF) DEB 1737898 and Michigan State University AgBioResearch …		82	0	0	7	14	FRONTIERS MEDIA SA	LAUSANNE	AVENUE DU TRIBUNAL FEDERAL 34, LAUSANNE, CH-1015, SWITZERLAND		1664-302X
yes		mammal	wild	Mexico, Ecuador, Colombia, Uganda, Madagascar, Central African Republic, Ethiopia	Latin America and the Caribbean	Sub-Saharan Africa	no	J	Mann, AE; Mazel, F; Lemay, MA; Morien, E; Billy, V; Kowalewski, M; Di Fiore, A; Link, A; Goldberg, TL; Tecot, S; Baden, AL; Gomez, A; Sauther, ML; Cuozzo, FP; Rice, GAO; Dominy, NJ; Stumpf, R; Lewis, RJ; Swedell, L; Amato, K; Parfrey, LW				Mann, Allison E.; Mazel, Florent; Lemay, Matthew A.; Morien, Evan; Billy, Vincent; Kowalewski, Martin; Di Fiore, Anthony; Link, Andres; Goldberg, Tony L.; Tecot, Stacey; Baden, Andrea L.; Gomez, Andres; Sauther, Michelle L.; Cuozzo, Frank P.; Rice, Gillian A. O.; Dominy, Nathaniel J.; Stumpf, Rebecca; Lewis, Rebecca J.; Swedell, Larissa; Amato, Katherine; Parfrey, Laura Wegener			Biodiversity of protists and nematodes in the wild nonhuman primate gut	ISME JOURNAL			English	Article							FEEDING ECOLOGY; MICROBIOTA; DIVERSITY; PHYLOGENY; DIET; CONVERGENCE; INFECTION; EVOLUTION; PARASITES; TAXONOMY	Documenting the natural diversity of eukaryotic organisms in the nonhuman primate (NHP) gut is important for understanding the evolution of the mammalian gut microbiome, its role in digestion, health and disease, and the consequences of anthropogenic change on primate biology and conservation. Despite the ecological significance of gut-associated eukaryotes, little is known about the factors that…	[Mann, Allison E.; Mazel, Florent; Lemay, Matthew A.; Morien, Evan; Billy, Vincent; Parfrey, Laura Wegener] Univ British Columbia, Dept Bot & Biodivers, Res Ctr, Vancouver, BC, Canada; [Mann, Allison E.] Univ North Texas, Dept Microbiol Immunol & Genet, 3500 Camp Bowie Blvd, Ft Worth, TX 76107 USA; [Kowalewski, Martin] Consejo Nacl Invest Cient & Tecn, Estn Biol Corrientes MACN BR, Corrientes, Ar…	University of British Columbia; University of North Texas System; University of North Texas Health Science Center; University of North Texas Denton; Consejo Nacional de Investigaciones Cientificas y Tecnicas (CONICET); University of Texas System; University of Texas Austin; Universidad de los Andes (Colombia); University of Wisconsin System; University of Wisconsin Madison; University of Arizona;…	Mann, AE; Parfrey, LW (corresponding author), Univ British Columbia, Dept Bot & Biodivers, Res Ctr, Vancouver, BC, Canada.;Mann, AE (corresponding author), Univ North Texas, Dept Microbiol Immunol & Genet, 3500 Camp Bowie Blvd, Ft Worth, TX 76107 USA.;Parfrey, LW (corresponding author), Univ British Columbia, Dept Zool, Vancouver, BC, Canada.	allison.e.mann@gmail.com; LWParfrey@botany.ubc.ca	Tecot, Stacey/AAN-6933-2020; Mann, Allison/AAM-5545-2020; Dominy, Nathaniel Jay/A-6151-2013; Sauther, Michelle/AAX-4663-2021; Parfrey, Laura Wegener/AAE-1402-2019; Mazel, Florent/AFN-6012-2022; Lemay, Matthew A/C-9590-2011; Swedell, Larissa/E-8587-2013	Mann, Allison/0000-0001-7170-6017; Dominy, Nathaniel Jay/0000-0001-5916-418X; Parfrey, Laura Wegener/0000-0001-6959-7616; Mazel, Florent/0000-0003-0572-9901; Swedell, Larissa/0000-0001-6909-2669; Stumpf, Rebecca/0000-0002-4979-4994; Kowalewski, Martin/0000-0002-6737-3771; Lewis, Rebecca/0000-0003-3533-6105; TECOT, STACEY/0000-0002-6640-5049; Morien, Evan/0000-0001-9821-7002; Di Fiore, Anthony/000…	US NSF [BCS-0922465]; NSF [BCS-0935349]; NIH [TW009237]; UK Economic Social Research Council [ES/J011266/1]; Primate Conservation Inc.; University of Texas at Austin; American Association of Physical Anthropologists; Hunter College of City University of New York; Rowe-Wright Primate Fund; Leaky Foundation; University of Arizona; University of Colorado-Boulder; International Primatological Society…	US NSF(National Science Foundation (NSF)); NSF(National Science Foundation (NSF)); NIH(United States Department of Health & Human ServicesNational Institutes of Health (NIH) - USA); UK Economic Social Research Council(UK Research & Innovation (UKRI)Economic & Social Research Council (ESRC)); Primate Conservation Inc.; University of Texas at Austin; American Association of Physical Anthropologists…	The authors would like to thank Klara Petrzelkova (Czech Academy of Sciences), the Ethiopian Wildlife Conservation Authority, Steven R. Leigh, Fidy Rasambainarivo, and Alexandre (Madagascar National Parks), Professor Lydia Rabetafika (University of Antananarivo), and MICET for facilitating this research and access to samples. Collection of data presented herein were supported by funds awarded by …		97	27	31	0	42	SPRINGERNATURE	LONDON	CAMPUS, 4 CRINAN ST, LONDON, N1 9XW, ENGLAND	1751-7362	1751-7370
no	no parasitic worm (mention of plant-parasitic nematodes)							J	Wang, JQ; Shi, XZ; Li, LQ; Zhang, XH				Wang, Jianqing; Shi, Xiuzhen; Li, Lianqing; Zhang, Xuhui			Changes in soil nematodes in rhizosphere and non-rhizosphere soils following combined elevated [CO2] and canopy warming in a winter wheat field	GEODERMA			English	Article						Climate change; Free-air [CO2] enrichment (FACE); Global warming; Soil food web; Southeast China	MICROBIAL BIOMASS; FOOD WEBS; DIVERSITY; ECOSYSTEM; NITROGEN; TEMPERATURE; FOREST; PADDY; PRODUCTIVITY; COMMUNITIES	Soil nematode community is an important component of the soil food web, which has been widely recognized as a key bio-indicator for assessing the influence of climate changes on ecological functions. Climate changes have experienced evident increases in the atmospheric CO2 concentration [CO2] and temperature in the past decades. However, the effects of elevated [CO2] and warming on the abundance,…	[Wang, Jianqing; Shi, Xiuzhen] Fujian Normal Univ, Minist Educ, Key Lab Humid Subtrop Ecogeog Proc, Fuzhou 350007, Peoples R China; [Wang, Jianqing; Li, Lianqing; Zhang, Xuhui] Nanjing Agr Univ, Inst Resource Ecosyst & Environm Agr, 1 Weigang, Nanjing 210095, Peoples R China; [Wang, Jianqing; Li, Lianqing; Zhang, Xuhui] Nanjing Agr Univ, Ctr Climate Change & Agr, 1 Weigang, Nanjing 210095, People…	Fujian Normal University; Nanjing Agricultural University; Nanjing Agricultural University; Fujian Normal University	Wang, JQ (corresponding author), Fujian Normal Univ, Minist Educ, Key Lab Humid Subtrop Ecogeog Proc, Fuzhou 350007, Peoples R China.;Wang, JQ (corresponding author), Nanjing Agr Univ, Inst Resource Ecosyst & Environm Agr, 1 Weigang, Nanjing 210095, Peoples R China.;Wang, JQ (corresponding author), Nanjing Agr Univ, Ctr Climate Change & Agr, 1 Weigang, Nanjing 210095, Peoples R China.;Wang, JQ (c…	jianqingwang@hotmail.com	Wang, Jianqing/ISA-7895-2023	Wang, Jianqing/0000-0002-8035-2756	National Natural Science Foundation of China [31901165]; Fujian Natural Science Foundation [2020 J01186]; state Special Fund for Agro-scientific Research in the Public Interest 'Climate Change Impacts on Crop Production and Mitigation' [200903003]; Ministry of Education of China	National Natural Science Foundation of China(National Natural Science Foundation of China (NSFC)); Fujian Natural Science Foundation(Natural Science Foundation of Fujian Province); state Special Fund for Agro-scientific Research in the Public Interest 'Climate Change Impacts on Crop Production and Mitigation'; Ministry of Education of China(Ministry of Education, China)	This work was financially supported by National Natural Science Foundation of China under a grant number 31901165 and Fujian Natural Science Foundation under a grant number 2020 J01186. Construction and maintenance of the experiment system was funded by the state Special Fund for Agro-scientific Research in the Public Interest `Climate Change Impacts on Crop Production and Mitigation' under a gra…		44	10	15	10	92	ELSEVIER	AMSTERDAM	RADARWEG 29, 1043 NX AMSTERDAM, NETHERLANDS	0016-7061	1872-6259
no	no parasitic worm							J	Liu, B; Tu, C; Hu, SJ; Gumpertz, M; Ristaino, JB				Liu, Bo; Tu, Cong; Hu, Shuijin; Gumpertz, Marcia; Ristaino, Jean Beagle			Effect of organnic, sustainable, and conventional management strategies in grower fields on soil physical, chemical, and biological factors and the incidence of Southern blight	APPLIED SOIL ECOLOGY			English	Article						chemical and biological properties; organic and conventional farms; microbial communities; functional diversity; species diversity; biolog; DGGE	MICROBIAL COMMUNITY STRUCTURE; GEL-ELECTROPHORESIS ANALYSIS; FERTILITY AMENDMENTS; FUNCTIONAL DIVERSITY; NEMATODE COMMUNITY; ACTIVE BACTERIAL; FARMING SYSTEMS; LOW-INPUT; IMPACT; POPULATIONS	The objectives of our research were to evaluate the impact of organic, sustainable, and conventional management strategies in grower fields on soil physical, chemical, and biological factors including soil microbial species and functional diversity and their effect on the Basidiomycete plant pathogen Sclerotium rolfsii, causal agent of Southern blight. Soils from 10 field locations including conv…	N Carolina State Univ, Dept Plant Pathol, Raleigh, NC 27695 USA; N Carolina State Univ, Dept Stat, Raleigh, NC 27695 USA	North Carolina State University; North Carolina State University	Ristaino, JB (corresponding author), N Carolina State Univ, Dept Plant Pathol, Box 7616, Raleigh, NC 27695 USA.	jean_ristaino@ncsu.edu	Tu, Cong/H-9750-2013; Ristaino, Jean/N-3616-2018	Ristaino, Jean/0000-0002-9458-0514; Hu, Shuijin/0000-0002-3225-5126					67	109	146	2	64	ELSEVIER	AMSTERDAM	RADARWEG 29, 1043 NX AMSTERDAM, NETHERLANDS	0929-1393	1873-0272
no	no parasitic worm							J	Kapp, C; Storey, SG; Malan, AP				Kapp, C.; Storey, S. G.; Malan, A. P.			Options for Soil Health Measurement in Vineyards and Deciduous Fruit Orchards, with Special Reference to Nematodes	SOUTH AFRICAN JOURNAL OF ENOLOGY AND VITICULTURE			English	Article						Soil health; bio-indicator; nematode; sustainability	MICROBIAL BIOMASS; ORGANIC-MATTER; SEWAGE-SLUDGE; INDICATORS; TOXICITY; STRESS; RESPIRATION; DIVERSITY; STRAIN; IMPACT	Soil is a non-renewable resource and supports all land-based forms of life. The sustainable production of crops is becoming progressively more critical as human populations increase and viable agricultural land decreases. Soil health plays an indispensable part in the sustainability of soil as a resource for future generations. For this very reason it is important to have suitable tools to measur…	[Kapp, C.; Malan, A. P.] Univ Stellenbosch, Dept Conservat Ecol & Entomol, ZA-7600 Stellenbosch, South Africa; [Storey, S. G.] Nemlab, Stellenbosch, South Africa	Stellenbosch University	Kapp, C (corresponding author), Univ Stellenbosch, Dept Conservat Ecol & Entomol, ZA-7600 Stellenbosch, South Africa.	ckapp@sun.ac.za	Malan, Antoinette Paula/AAD-8678-2019	Malan, Antoinette/0000-0002-9257-0312					93	4	5	1	23	SOUTH AFRICAN SOC ENOLOGY & VITICULTURE-SASEV	STELLENBOSCH	DENNESIG, P. O. BOX 2092, STELLENBOSCH, 00000, SOUTH AFRICA	0253-939X	2224-7904
no	no parasitic worm							J	Chao, LSL; Davis, RE; Moyer, CL				Chao, Leslie S. -L.; Davis, Richard E.; Moyer, Craig L.			Characterization of bacterial community structure in vestimentiferan tubeworm Ridgeia piscesae trophosomes	MARINE ECOLOGY-AN EVOLUTIONARY PERSPECTIVE			English	Article						hydrothermal vent; Ridgeia piscesae; T-RFLP; trophosome; vestimentiferan endosymbionts	RIFTIA-PACHYPTILA JONES; MICROBIAL DIVERSITY; HYDROTHERMAL VENTS; MARINE-BACTERIA; ALPHA-SUBCLASS; ENDOSYMBIONTS; WORM; SYMBIONTS; SEQUENCE; IDENTIFICATION	Terminal-restriction fragment length polymorphisms (T-RFLPs) were used to address the question whether there are multiple phylotypes of bacteria within the trophosome of the vestimentiferan tubeworm Ridgeia piscesae in addition to the known endosymbiont. Clone libraries were constructed to aid in the identification of the additional bacterial phylotypes. Individual R. piscesae specimens were coll…	Western Washington Univ, Dept Biol, Bellingham, WA 98225 USA	Western Washington University	Moyer, CL (corresponding author), Western Washington Univ, Dept Biol, Bellingham, WA 98225 USA.	cmoyer@hydro.biol.wwu.edu	Davis, Richard/AAC-8464-2019	Davis, Richard/0000-0003-1601-6384					59	16	20	0	10	WILEY	HOBOKEN	111 RIVER ST, HOBOKEN 07030-5774, NJ USA	0173-9565	1439-0485
no	no parasitic worm							J	Ali, M; Sidra, S; Iqbal, A; Ali, R; Ahmad, N; Gurmani, AR; Sadia, S				Ali, Mukhtiar; Sidra, Safdar; Iqbal, Asia; Ali, Roshan; Ahmad, Nazir; Gurmani, Ali Raza; Sadia, Sehrish			Physicochemical and Microbiological Analysis of Vermiwash as an Ecofriendly Soil Conditioner	COMPOST SCIENCE & UTILIZATION			English	Article							VERMICOMPOST	The continuous use of chemical fertilizer is a leading cause of soil contamination and hence adversely affecting biodiversity. A more suitable alternative to these chemicals are natural organic fertilizers. One of these is vermiwash, a liquid plant growth promoter known to bring about growth enhancement in a wide variety of plants. Vermiwash is a brown colored, odorless, liquid biofertilizer whic…	[Ali, Mukhtiar; Sidra, Safdar; Iqbal, Asia] Univ Vet & Anim Sci, Dept Wildlife & Ecol, Lahore, Pakistan; [Ali, Roshan] Agr Res Inst, Swat, Pakistan; [Ahmad, Nazir] Govt Post Grad Jahanzeb Coll, Dept Zool, Swat, Pakistan; [Gurmani, Ali Raza] Univ Haripur, Dept Soil & Climate Sci, Haripur, Pakistan; [Sadia, Sehrish] Univ Vet & Anim Sci, Dept Biol Sci, Lahore, Pakistan	University of Veterinary & Animal Science - Pakistan; University of Veterinary & Animal Science - Pakistan	Sidra, S (corresponding author), Univ Vet & Anim Sci, Dept Wildlife & Ecol, Lahore, Pakistan.	sidra.safdar@uvas.edu.pk	AHMAD, NAZIR/AAA-9639-2022	AHMAD, NAZIR/0000-0002-3713-2280; Safdar, Sidra/0000-0002-2120-4104					42	0	0	3	5	TAYLOR & FRANCIS INC	PHILADELPHIA	530 WALNUT STREET, STE 850, PHILADELPHIA, PA 19106 USA	1065-657X	2326-2397
no	single-species							J	Skelton, J; Geyer, KM; Lennon, JT; Creed, RP; Brown, BL				Skelton, James; Geyer, Kevin M.; Lennon, Jay T.; Creed, Robert P.; Brown, Bryan L.			Multi-scale ecological filters shape the crayfish microbiome	SYMBIOSIS			English	Article						Cleaning symbiosis; Defensive symbiosis; Disease ecology; Metacommunity; Holobiont	WATER CLEANING SYMBIOSIS; BACTERIAL COMMUNITIES; STREAM COMMUNITY; BODY HABITATS; DAPHNIA-MAGNA; MUTUALISM; SOIL; CONSERVATION; CONSEQUENCES; PERSPECTIVE	A general and practical understanding of the processes that drive microbiome assembly and structure are paramount to understanding organismal biology, health, and evolution. In this study of stream-dwelling crayfish, we conceptualized colonization of microbial symbionts as a series of ecological filters that operate at the environment, host, and host microsite levels, and identified key ecologica…	[Skelton, James] Univ Florida, Sch Forest Resources & Conservat, Gainesville, FL 32603 USA; [Geyer, Kevin M.] Univ New Hampshire, Coll Life Sci & Agr, Durham, NH 03824 USA; [Lennon, Jay T.] Indiana Univ, Dept Biol, Bloomington, IN 47405 USA; [Creed, Robert P.] Appalachian State Univ, Dept Biol, 575 Rivers St, Boone, NC 28608 USA; [Brown, Bryan L.] Virginia Polytech Inst & State Univ, Dept Biol Sc…	State University System of Florida; University of Florida; University System Of New Hampshire; University of New Hampshire; Indiana University System; Indiana University Bloomington; University of North Carolina; Appalachian State University; Virginia Polytechnic Institute & State University	Skelton, J (corresponding author), Univ Florida, Sch Forest Resources & Conservat, Gainesville, FL 32603 USA.	skelto3@gmail.com; kevin.geyer@unh.edu; lennonj@indiana.edu; creedrp@appstate.edu; stonefly@vt.edu	Geyer, Kevin/LBI-5996-2024; Lennon, Jay T./ABE-6120-2020; Brown, Bryan L/D-9726-2014	Lennon, Jay T./0000-0003-3126-6111; Geyer, Kevin/0000-0002-5218-2745; Brown, Bryan/0000-0003-4837-7117	National Science Foundation [DEB-0949780, DEB-0949823]; Virginia Tech Organismal Biology and Ecology Interdisciplinary Grants; Virginia Bioinformatics Institute; Fralin Life Science Institute Small Grants Program; Division Of Environmental Biology; Direct For Biological Sciences [1442246] Funding Source: National Science Foundation	National Science Foundation(National Science Foundation (NSF)); Virginia Tech Organismal Biology and Ecology Interdisciplinary Grants; Virginia Bioinformatics Institute; Fralin Life Science Institute Small Grants Program; Division Of Environmental Biology; Direct For Biological Sciences(National Science Foundation (NSF)NSF - Directorate for Biological Sciences (BIO))	We sincerely thank Michael J. Thomas and Mathew Hedin for their help in the field and laboratory. Allan Dickerman and the staff of the Virginia Tech Bioinformatics Institute were critical partners for high-throughput amplicon sequencing and analysis. This manuscript benefited greatly from thoughtful comments from Michelle A. Jusino and two anonymous reviewers. Funding was provided by the National…		67	32	32	1	31	SPRINGER	DORDRECHT	VAN GODEWIJCKSTRAAT 30, 3311 GZ DORDRECHT, NETHERLANDS	0334-5114	1878-7665
no	no parasitic worm							J	Ma, J; Zhu, D; Sheng, GD; O'Connor, P; Zhu, YG				Ma, Jun; Zhu, Dong; Sheng, G. Daniel; O'Connor, Patrick; Zhu, Yong-Guan			Soil oxytetracycline exposure alters the microbial community and enhances the abundance of antibiotic resistance genes in the gut of Enchytraeus crypticus	SCIENCE OF THE TOTAL ENVIRONMENT			English	Article						Soil antibiotics pollution; Enchytraeus crypticus; Gut microbiota; Bacterial community; Antibiotics resistance genes	ACCUMULATION; TOXICITY; PHARMACEUTICALS; MANAGEMENT; INDICATOR; ZEBRAFISH; INCREASES; RESISTOME; IMMUNITY; WASTE	Gut microbiota make an important contribution to the health of soil invertebrates. Many studies have focused on effects of antibiotics on soil invertebrates. Influence from antibiotics on the gut microbiota of non-target soil fauna is rarely reported and the abundance of antibiotics resistance genes (ARGs) in the gut is poorly understood. Here, 10 mu g.g(-1) of oxytetracycline (OTC) (environmenta…	[Ma, Jun; Zhu, Dong; Zhu, Yong-Guan] Chinese Acad Sci, Key Lab Urban Environm & Hlth, Inst Urban Environm, 1799 Jimei Rd, Xiamen 361021, Peoples R China; [Ma, Jun; Sheng, G. Daniel] Tongji Univ, State Key Lab Pollut Control & Resource Reuse, Coll Environm Sci & Engn, Shanghai 200092, Peoples R China; [Zhu, Dong; Zhu, Yong-Guan] Univ Chinese Acad Sci, 19A Yuquan Rd, Beijing 100049, Peoples R China…	Chinese Academy of Sciences; Institute of Urban Environment, CAS; Tongji University; Chinese Academy of Sciences; University of Chinese Academy of Sciences, CAS; University of Adelaide; Chinese Academy of Sciences; Research Center for Eco-Environmental Sciences (RCEES)	Zhu, YG (corresponding author), Chinese Acad Sci, Key Lab Urban Environm & Hlth, Inst Urban Environm, 1799 Jimei Rd, Xiamen 361021, Peoples R China.	ygzhu@rcees.ac.cn	Zhu, Yong-Guan/A-1412-2009; O'Connor, Patrick/A-1943-2009; Zhu, Dong/AAV-4954-2021; CAS, KLUEH/T-5743-2019	Zhu, Yong-Guan/0000-0003-3861-8482; O'Connor, Patrick/0000-0002-8966-9370; Zhu, Dong/0000-0002-0826-6423;	Strategic Priority Research Program of Chinese Academy of Sciences [XDB15020302, XDB15020402]; National Natural Science Foundation of China [41571130063, 21437004]	Strategic Priority Research Program of Chinese Academy of Sciences(Chinese Academy of Sciences); National Natural Science Foundation of China(National Natural Science Foundation of China (NSFC))	This research was supported by the Strategic Priority Research Program of Chinese Academy of Sciences (XDB15020302 and XDB15020402), and the National Natural Science Foundation of China (41571130063 and 21437004).		59	34	37	10	183	ELSEVIER	AMSTERDAM	RADARWEG 29, 1043 NX AMSTERDAM, NETHERLANDS	0048-9697	1879-1026
no	no parasitic worm (mention of plant-parasitic nematodes)							B	Nazli, F; Najm-ul-Seher; Khan, MY; Jamil, M; Nadeem, SM; Ahmad, M		UlHaq, I; Ijaz, S		Nazli, Farheen; Najm-ul-Seher; Khan, Muhammad Yahya; Jamil, Moazzam; Nadeem, Sajid Mahmood; Ahmad, Maqshoof			Soil Microbes and Plant Health	PLANT DISEASE MANAGEMENT STRATEGIES FOR SUSTAINABLE AGRICULTURE THROUGH TRADITIONAL AND MODERN APPROACHES	Sustainability in Plant and Crop Protection		English	Article; Book Chapter						Biocontrol; Mycorrhizal inoculation; Plant microbe interaction; Microbial diversity; Soil microbes	GROWTH-PROMOTING RHIZOBACTERIA; INDUCED SYSTEMIC RESISTANCE; ARBUSCULAR MYCORRHIZAL FUNGI; ARABIDOPSIS-THALIANA; RHIZOSPHERE MICROBIOME; MEDICINAL-PLANTS; VIRUS-INFECTION; NUTRIENT-UPTAKE; ROOT; YIELD	Soil microbial community is crucial for plant health. They all represent a second much larger genome associated to plants. Microbes vary in their number and diversity which is in order of tens of thousands species in fertile agricultural soils. In general, soil microbial communities include bacteria, fungi, algae, protozoa, nematodes, and microarthropods. Most of them are neutral in relation to t…	[Nazli, Farheen; Najm-ul-Seher; Jamil, Moazzam; Ahmad, Maqshoof] Islamia Univ Bahawalpur, Univ Coll Agr & Environm Sci, Dept Soil Sci, Bahawalpur, Pakistan; [Nazli, Farheen] Govt Punjab, Dept Agr, Pesticide Qual Control Lab Bahawalpur, Bahawalpur, Pakistan; [Khan, Muhammad Yahya; Nadeem, Sajid Mahmood] Univ Agr Faisalabad, Sub Campus Burewala, Burewala, Pakistan	Islamia University of Bahawalpur	Ahmad, M (corresponding author), Islamia Univ Bahawalpur, Univ Coll Agr & Environm Sci, Dept Soil Sci, Bahawalpur, Pakistan.		Khan, Muhammad Yahya/K-4125-2014	Khan, Muhammad Yahya/0000-0002-8185-044X					196	10	12	4	51	SPRINGER INTERNATIONAL PUBLISHING AG	CHAM	GEWERBESTRASSE 11, CHAM, CH-6330, SWITZERLAND
no	no parasitic worm (mention of plant-parasitic nematodes)							J	Obieze, CC; George, PBL; Boyle, B; Khasa, DP				Obieze, Chinedu C.; George, Paul B. L.; Boyle, Brian; Khasa, Damase P.			Black pepper rhizomicrobiome: Spectrum of plant health indicators, critical environmental factors and community compartmentation in Vietnam	APPLIED SOIL ECOLOGY			English	Article						Black pepper; Gemmatimonas; Co-occurrence network; Rhizosphere microbiome; Keystone species; Bacterial diversity	PARASITIC NEMATODES; ORGANIC-MATTER; SOIL; NITROGEN; WILT; DISEASE; GROWTH; COFFEE	The biodiversity of the black pepper rhizosphere is a source of economically relevant microbial biocontrol agents that, if properly understood, can be used to improve black pepper pathogen suppression. However, the char-acterization of this system is poor in Vietnam, where most black pepper is grown. Here, we evaluated black pepper rhizosphere bacterial communities, from healthy and unhealthy orc…	[Obieze, Chinedu C.; Boyle, Brian; Khasa, Damase P.] Univ Laval, Inst Biol Integrat & Syst, Ctr Etud Foret, Quebec City, PQ G1V 0A6, Canada; [George, Paul B. L.] Dept Biochim Microbiol & Bioinformat, Quebec City, PQ G1V 0A6, Canada; [Khasa, Damase P.] Univ Laval, Dept Sci Bois & Foret, Quebec City, PQ G1V 0A6, Canada	Laval University; Laval University	George, PBL (corresponding author), Dept Biochim Microbiol & Bioinformat, Quebec City, PQ G1V 0A6, Canada.	paul.george@bcm.ulaval.ca		Obieze, Chinedu/0000-0002-1381-0948; Khasa, Damase/0000-0002-9336-7770	MITACS Grant [IT17489]; McCormick Company; NSERC [RGPIN-2022-05262]; Sentinelle Nord Postdoctoral Fellowship	MITACS Grant; McCormick Company; NSERC(Natural Sciences and Engineering Research Council of Canada (NSERC)); Sentinelle Nord Postdoctoral Fellowship	The authors wish to thank Laetitia Hermann and Didier Lesueur at The International Centre for Tropical Agriculture (CIAT) and Nguyen Tran Quyen at the Pepper Research and Development Centre (PRDC) for collecting samples and extracting DNA. This work was supported by a MITACS Grant (IT17489) with support from McCormick & Company and NSERC Discovery Grant-RGPIN-2022-05262 (DK). PBLG was also suppor…		68	7	7	5	23	ELSEVIER	AMSTERDAM	RADARWEG 29, 1043 NX AMSTERDAM, NETHERLANDS	0929-1393	1873-0272
no	no parasitic worm (mention of plant-parasitic nematodes)							J	DuPont, ST; Kalcsits, L; Kogan, C				DuPont, Sara Tianna; Kalcsits, Lee; Kogan, Clark			Soil health indicators for Central Washington orchards	PLOS ONE			English	Article							APPLE REPLANT DISEASE; REGULATED DEFICIT IRRIGATION; CROPPING SYSTEM; NITROGEN MINERALIZATION; MANAGEMENT STRATEGIES; FUNCTIONAL DIVERSITY; MICROBIAL BIOMASS; FEEDING NEMATODES; ORGANIC-CARBON; FRUIT-QUALITY	Soil health assessment can be a critical soil testing tool that includes biological and physical indicators of soil function related to crop and environmental health. Soil health indicator minimum data sets should be regional and management goal specific. The objective of this study was to initiate the steps to develop a soil assessment tool for irrigated orchard soils in Central Washington, Unit…	[DuPont, Sara Tianna; Kalcsits, Lee] Washington State Univ, Ctr Tree Fruit Res & Extens, Wenatchee, WA 98801 USA; [Kogan, Clark] Washington State Univ, Dept Math & Stat, Pullman, WA 99164 USA	Washington State University; Washington State University	DuPont, ST (corresponding author), Washington State Univ, Ctr Tree Fruit Res & Extens, Wenatchee, WA 98801 USA.	tianna.dupont@wsu.edu	Kalcsits, Lee A/F-5698-2012	DuPont, Sara Tianna/0000-0001-5867-1497	Washington Tree Fruit Research Commission [131897-003]	Washington Tree Fruit Research Commission	This research was funded by the Washington Tree Fruit Research Commission grant number 131897-003. STD, LK https://treefruitresearch.org/ The funders had no role in study design, data collection and analysis, decision to publish, or preparation of the manuscript.		100	3	3	9	39	PUBLIC LIBRARY SCIENCE	SAN FRANCISCO	1160 BATTERY STREET, STE 100, SAN FRANCISCO, CA 94111 USA	1932-6203
no	single-species (only mention of taxon spp.)							J	Hernández-Gómez, O; Wuerthner, V; Hua, J				Hernandez-Gomez, Obed; Wuerthner, Vanessa; Hua, Jessica			Amphibian Host and Skin Microbiota Response to a Common Agricultural Antimicrobial and Internal Parasite	MICROBIAL ECOLOGY			English	Article						Lithobates pipiens; Sulfadimethoxine; Echinostomes; 16S rRNA	EMERGING INFECTIOUS-DISEASES; FROGS RANA-CLAMITANS; PESTICIDE EXPOSURE; BACTERIAL COMMUNITIES; RESISTANCE; SUSCEPTIBILITY; SULFONAMIDES; ANTIBIOTICS; DIVERSITY; PATHOGENS	Holistic approaches that simultaneously characterize responses of both microbial symbionts and their hosts to environmental shifts are imperative to understanding the role of microbiotas on host health. Using the northern leopard frog (Lithobates pipiens) as our model, we investigated the effects of a common trematode (family Echinostomatidae), a common agricultural antimicrobial (Sulfadimethoxin…	[Hernandez-Gomez, Obed] Univ Calif Berkeley, Dept Environm Sci Policy & Management, Berkeley, CA 94720 USA; [Wuerthner, Vanessa; Hua, Jessica] SUNY Binghamton, Biol Sci Dept, Binghamton, NY 13902 USA	University of California System; University of California Berkeley; State University of New York (SUNY) System; State University of New York (SUNY) Binghamton	Hernández-Gómez, O (corresponding author), Univ Calif Berkeley, Dept Environm Sci Policy & Management, Berkeley, CA 94720 USA.	obedhg@berkeley.edu	Hernandez-Gomez, Obed/JXN-0175-2024; Hernandez-Gomez, Obed/AAV-4203-2020; Hernández-Gómez, Obed/H-9480-2019	Hernández-Gómez, Obed/0000-0003-1226-1534	NSF DEB [1655190]; NSF PRFB [1708926]; Binghamton University's Sustainable Communities Transdisciplinary Areas of Excellence; Direct For Biological Sciences; Div Of Biological Infrastructure [1708926] Funding Source: National Science Foundation; Division Of Environmental Biology; Direct For Biological Sciences [1655190] Funding Source: National Science Foundation	NSF DEB(National Science Foundation (NSF)NSF - Directorate for Biological Sciences (BIO)); NSF PRFB(National Science Foundation (NSF)); Binghamton University's Sustainable Communities Transdisciplinary Areas of Excellence; Direct For Biological Sciences; Div Of Biological Infrastructure(National Science Foundation (NSF)NSF - Directorate for Biological Sciences (BIO)); Division Of Environmental Bi…	Funding for this research was provided by NSF DEB 1655190 to JH, NSF PRFB 1708926 to OHG, and by Binghamton University's Sustainable Communities Transdisciplinary Areas of Excellence to VW.		95	14	17	1	20	SPRINGER	NEW YORK	ONE NEW YORK PLAZA, SUITE 4600, NEW YORK, NY, UNITED STATES	0095-3628	1432-184X
no	no parasitic worm (mention of plant-parasitic nematodes)							J	Habig, J; Labuschagne, J; Marais, M; Swart, A; Claassens, S				Habig, Johan; Labuschagne, Johan; Marais, Mariette; Swart, Antoinette; Claassens, Sarina			The effect of a medic-wheat rotational system and contrasting degrees of soil disturbance on nematode functional groups and soil microbial communities	AGRICULTURE ECOSYSTEMS & ENVIRONMENT			English	Article						Nematode functional guilds; Microbial diversity indices; Microbial enzymatic activity; Cropping sequence; Tillage practices; Biological soil health indicators	SUBSTRATE UTILIZATION; POPULATION-DYNAMICS; ENZYME-ACTIVITIES; CROPPING SYSTEMS; TILLAGE; DIVERSITY; MANAGEMENT; FERTILIZATION; INDICATORS; ASSAY	During a four-year cropping cycle, the effects of cropping sequence (wheat-medic rotation and wheat mono cropping) and contrasting degrees of soil disturbance (conventional tillage and zero tillage) on nematode functional guilds and soil microbial diversity indices and enzymatic activities were quantified. Extracted and identified nematode taxa were sorted into functional guilds and assigned to a…	[Habig, Johan] Agri Technovat, MicroLife Res Ctr, Louw St, ZA-7655 Wellington, South Africa; [Labuschagne, Johan] Western Cape Dept Agr, Directorate Plant Sci, Private Bag X1, ZA-7607 Elsenburg, South Africa; [Habig, Johan; Marais, Mariette; Swart, Antoinette] Agr Res Council Plant Hlth & Protect, Private Bag X134, ZA-0121 Pretoria, South Africa; [Swart, Antoinette] Univ Johannesburg, Dept Zool, …	University of Johannesburg; North West University - South Africa	Habig, J (corresponding author), Agri Technovat, MicroLife Res Ctr, Louw St, ZA-7655 Wellington, South Africa.	johan.habig@agritechnovation.co.za	Marais, Mariette/AAT-1176-2020; Claassens, Sarina/F-8944-2010	Claassens, Sarina/0000-0003-3955-4361					64	8	8	7	83	ELSEVIER	AMSTERDAM	RADARWEG 29, 1043 NX AMSTERDAM, NETHERLANDS	0167-8809	1873-2305
no	no parasitic worm							B	Bloem, J; Schouten, AJ; Sorensen, SJ; Rutgers, M; van der Werf, A; Breure, AM		Bloem, J; Hopkins, DW; Benedetti, A		Bloem, Jaap; Schouten, Anton J.; Sorensen, Soren J.; Rutgers, Michiel; van der Werf, Adri; Breure, Anton M.			Monitoring and Evaluating Soil Quality	MICROBIOLOGICAL METHODS FOR ASSESSING SOIL QUALITY			English	Article; Book Chapter							NEMATODE COMMUNITY; MICROBIAL BIOMASS; FOOD-WEB; BIODIVERSITY; DIVERSITY; POLLUTION; LAND	Soil quality influences agricultural sustainability, environmental quality and, consequently, plant, animal and human health. Microorganisms are useful indicators of soil quality because they have key functions in the decomposition of organic matter, nutrient cycling and maintenance of soil structure. We summarize methods used for monitoring biomass, activity and diversity of soil organisms and s…	[Bloem, Jaap] Alterra, Dept Soil Sci, NL-6700 AA Wageningen, Netherlands; [Schouten, Anton J.; Rutgers, Michiel; Breure, Anton M.] RIVM, Lab Ecol Risk Assessment, NL-3720 BA Bilthoven, Netherlands; [Sorensen, Soren J.] Univ Copenhagen, Inst Mol Biol, Dept Gen Microbiol, DK-1307 Copenhagen K, Denmark; [van der Werf, Adri] Plant Res Int, NL-6700 AA Wageningen, Netherlands	Wageningen University & Research; Netherlands National Institute for Public Health & the Environment; University of Copenhagen	Bloem, J (corresponding author), Alterra, Dept Soil Sci, POB 47, NL-6700 AA Wageningen, Netherlands.		Breure, Anton M/C-3987-2011; Sorensen, Soren/J-5015-2014	Sorensen, Soren/0000-0001-6227-9906					49	65	84	0	18	CABI PUBLISHING-C A B INT	WALLINGFORD	CABI PUBLISHING, WALLINGFORD 0X10 8DE, OXON, ENGLAND
no	no parasitic worm (mention of plant-parasitic nematodes)							J	Gupta, R; Singh, A; Srivastava, M; Shanker, K; Pandey, R				Gupta, Rupali; Singh, Akanksha; Srivastava, Madhumita; Shanker, Karuna; Pandey, Rakesh			Plant-microbe interactions endorse growth by uplifting microbial community structure of Bacopa monnieri rhizosphere under nematode stress	MICROBIOLOGICAL RESEARCH			English	Article						Bacopa monnieri; Biolog; Meloidogyne incognita; Microbial communities; PCR-DGGE; Rhizosphere	MEDIATED OXIDATIVE STRESS; MELOIDOGYNE-INCOGNITA; SECONDARY METABOLITES; CHITINOLYTIC MICROBES; BACOSIDE CONTENT; ANTIOXIDANT; RESISTANCE; DIVERSITY; DEFENSE; SPP.	The modification of rhizosphere microbial diversity and ecological processes are of rising interest as shifting in microbial community structure impacts the mutual role of host-microbe interactions. Nevertheless, the connection between host-microbial community diversity, their function under biotic stress in addition to their impact on plant performances is poorly understood. The study was design…	[Gupta, Rupali; Singh, Akanksha; Pandey, Rakesh] CSIR Cent Inst Med & Aromat Plants, Microbial Technol & Nematol Dept, PO CIMAP, Lucknow, Uttar Pradesh, India; [Gupta, Rupali] Agr Res Org, Volcani Ctr, Plant Pathol & Weed Res Dept, Rishon Leziyyon, Israel; [Srivastava, Madhumita; Shanker, Karuna] CSIR Cent Inst Med & Aromat Plants, Analyt Chem Dept, PO CIMAP, Lucknow, Uttar Pradesh, India	Council of Scientific & Industrial Research (CSIR) - India; CSIR - Central Institute of Medicinal & Aromatic Plants (CIMAP); VOLCANI INSTITUTE OF AGRICULTURAL RESEARCH; Council of Scientific & Industrial Research (CSIR) - India; CSIR - Central Institute of Medicinal & Aromatic Plants (CIMAP)	Pandey, R (corresponding author), CSIR Cent Inst Med & Aromat Plants, Microbial Technol & Nematol, PO CIMAP, Lucknow 226015, Uttar Pradesh, India.	r.pandey@cimap.res.in	Shanker, Karuna/D-3596-2009	Shanker, Karuna/0000-0003-0144-3623; Singh, Akanksha/0000-0001-7206-3965					48	14	15	1	45	ELSEVIER GMBH	MUNICH	HACKERBRUCKE 6, 80335 MUNICH, GERMANY	0944-5013
no	no parasitic worm							J	Liu, SL; Khan, MH; Yuan, ZY; Hussain, S; Cao, H; Liu, YB				Liu, Senlin; Khan, Muzammil Hassan; Yuan, Zhongyuan; Hussain, Sarfraz; Cao, Hui; Liu, Yabo			Response of soil microbiome structure and its network profiles to four soil amendments in monocropping strawberry greenhouse	PLOS ONE			English	Article							NEMATODE COMMUNITY STRUCTURE; CONTROL FUSARIUM-WILT; BACILLUS-SUBTILIS; EFFECTIVE MICROORGANISMS; VEGETABLE PRODUCTION; FUNGAL DIVERSITY; RHIZOSPHERE; CUCUMBER; DISINFESTATION; FERTILIZER	With the constant surge of strawberry cultivation and human demand, widespread concern has been expressed about the severe soil and plant health problems caused by continuous strawberry cropping, particularly monocropping in greenhouses. Effective microorganisms (EM) and Bacillus subtilis (BS) have been extensively commercialized as biological control agents (BCAs) to promote plant growth and yie…	[Liu, Senlin; Khan, Muzammil Hassan; Yuan, Zhongyuan; Hussain, Sarfraz; Cao, Hui] Nanjing Agr Univ, Coll Life Sci, Key Lab Agr Environm Microbiol, Minist Agr & Rural Affair, Nanjing, Peoples R China; [Liu, Yabo] Zhenjiang Inst Agr Sci, Jurong, Peoples R China	Nanjing Agricultural University; Ministry of Agriculture & Rural Affairs; Jiangsu Academy of Agricultural Sciences	Cao, H (corresponding author), Nanjing Agr Univ, Coll Life Sci, Key Lab Agr Environm Microbiol, Minist Agr & Rural Affair, Nanjing, Peoples R China.;Liu, YB (corresponding author), Zhenjiang Inst Agr Sci, Jurong, Peoples R China.	hcao@njau.edu.cn; lyb522718@126.com	Cheng, Lin/KFQ-3111-2024; Hussain, sarfraz/C-3937-2018; li, fei/JYP-3334-2024	Liu, Senlin/0000-0002-7765-8906	National Natural Science Foundation of China [41371262]	National Natural Science Foundation of China(National Natural Science Foundation of China (NSFC))	This research was supported by the National Natural Science Foundation of China (grant no. 41371262). Meanwhile, we thank the Zhenjiang Institute of Agricultural Sciences for assistance in conduct of strawberry greenhouse trials.		73	9	9	5	77	PUBLIC LIBRARY SCIENCE	SAN FRANCISCO	1160 BATTERY STREET, STE 100, SAN FRANCISCO, CA 94111 USA	1932-6203
no	no parasitic worm							J	Cheng, ZY; Shi, JC; He, Y; Chen, YX; Wang, YJ; Yang, XL; Wang, TY; Wu, LS; Xu, JM				Cheng, Zhongyi; Shi, Jiachun; He, Yan; Chen, Yuxuan; Wang, Youjing; Yang, Xueling; Wang, Tianyu; Wu, Laosheng; Xu, Jianming			Enhanced soil function and health by soybean root microbial communities during in situ remediation of Cd-contaminated soil with the application of soil amendments	MSYSTEMS			English	Article						cadmium-contaminated soil; soil amendment; soybean; multitrophic community assembly; multifunctionality; disease suppression	ARBUSCULAR MYCORRHIZAL FUNGI; DIVERSITY; CADMIUM; PLANTS; FIELD; BIOACCUMULATION; IDENTIFICATION; BIODIVERSITY; EVOLUTION; ECOLOGY	The interactions between soil microbiomes at various trophic levels are essential for restoring soil functions. Legumes are considered as pioneer crops in degraded or contaminated soils because they can fix nitrogen through symbiotic relationships with rhizobacteria, which promotes soil fertility. However, little is known about the abilities of legumes to contribute to the health of soil contamin…	[Cheng, Zhongyi; Shi, Jiachun; He, Yan; Chen, Yuxuan; Wang, Youjing; Yang, Xueling; Wang, Tianyu; Xu, Jianming] Zhejiang Univ, Coll Environm & Resource Sci, Inst Soil & Water Resources & Environm Sci, Hangzhou, Peoples R China; [Cheng, Zhongyi; Shi, Jiachun; He, Yan; Chen, Yuxuan; Wang, Youjing; Yang, Xueling; Wang, Tianyu; Xu, Jianming] Zhejiang Prov Key Lab Agr Resources & Environm, Hangzhou, P…	Zhejiang University; University of California System; University of California Riverside	Shi, JC (corresponding author), Zhejiang Univ, Coll Environm & Resource Sci, Inst Soil & Water Resources & Environm Sci, Hangzhou, Peoples R China.;Shi, JC (corresponding author), Zhejiang Prov Key Lab Agr Resources & Environm, Hangzhou, Peoples R China.	jcshi@zju.edu.cn	Cheng, Zhongyi/GWM-6436-2022; chen, Yuxuan/AGZ-2192-2022; xu, jianmin/G-8032-2012	Cheng, Zhongyi/0000-0001-8029-3517; chen, Yuxuan/0000-0002-0254-9756;	National Natural Science Foundation of China [42177007, 42177006]; China Agriculture Research System of MOF and MARA [CARS-04]; Natural Science Foundation of Zhejiang Province [LGN22D010004]; Science and Technology Programs of Department of Natural Resources of Zhejiang Province, China [2020006, 202045]	National Natural Science Foundation of China(National Natural Science Foundation of China (NSFC)); China Agriculture Research System of MOF and MARA; Natural Science Foundation of Zhejiang Province(Natural Science Foundation of Zhejiang Province); Science and Technology Programs of Department of Natural Resources of Zhejiang Province, China	This work was jointly supported by the National Natural Science Foundation of China (42177007, 42177006), China Agriculture Research System of MOF and MARA (CARS-04), the Natural Science Foundation of Zhejiang Province (LGN22D010004), and Science and Technology Programs of Department of Natural Resources of Zhejiang Province, China (no. 2020006, no. 202045).		89	5	5	26	60	AMER SOC MICROBIOLOGY	WASHINGTON	1752 N ST NW, WASHINGTON, DC 20036-2904 USA	2379-5077
no	no parasitic worm							J	Karpinska, A; Ryan, D; Germaine, K; Dowling, D; Forrestal, P; Kakouli-Duarte, T				Karpinska, Anna; Ryan, Demi; Germaine, Kieran; Dowling, David; Forrestal, Patrick; Kakouli-Duarte, Thomais			Soil Microbial and Nematode Community Response to the Field Application of Recycled Bio-Based Fertilisers in Irish Grassland	SUSTAINABILITY			English	Article						recycling derived fertiliser; phosphorus; biodiversity; soil community; bacteria; fungi; nematodes; sustainable agriculture; NGS	INORGANIC FERTILIZERS; DIVERSITY; INDICATORS; PHOSPHORUS; DYNAMICS; NITROGEN	Phosphorus (P) is an essential plant nutrient routinely applied to soils as an agricultural fertiliser, frequently in non-renewable, inorganic forms. Finite reserves and growing demand for agricultural phosphorus mean alternative P resources need to be explored. Recycling-derived fertilisers (RDF) recovered from specific waste streams, using nutrient recovery technologies, have the potential to r…	[Karpinska, Anna; Ryan, Demi; Germaine, Kieran; Dowling, David; Kakouli-Duarte, Thomais] Inst Technol Carlow, Dept Sci & Hlth, EnviroCORE, Kilkenny Rd, Carlow R93 V960, Ireland; [Forrestal, Patrick] Teagasc Agr & Food Dev Author, Johnstown Castle Y35 Y521, Wexford, Ireland	South East Technological University (SETU); Teagasc	Kakouli-Duarte, T (corresponding author), Inst Technol Carlow, Dept Sci & Hlth, EnviroCORE, Kilkenny Rd, Carlow R93 V960, Ireland.	Anna.Karpinska@itcarlow.ie; Demi.Ryan@itcarlow.ie; Kieran.Germaine@itcarlow.ie; David.Dowling@itcarlow.ie; Patrick.Forrestal@teagasc.ie; Thomae.Kakouli@itcarlow.ie	Germaine, Kieran J/KDP-0103-2024	Germaine, Kieran J/0000-0003-4026-3414; Forresal, Patrick/0000-0003-1023-1948; karpinska, anna/0000-0001-8647-3068; Ryan, Demi/0000-0002-1764-2734	ReNu2farm: Nutrient Recycling-from pilot production to farms and fields, (Interreg North-West Europe) [NWE601]	ReNu2farm: Nutrient Recycling-from pilot production to farms and fields, (Interreg North-West Europe)	This research was part-funded by ReNu2farm: Nutrient Recycling-from pilot production to farms and fields (Project number NWE601, Interreg North-West Europe).		82	7	9	5	40	MDPI	BASEL	ST ALBAN-ANLAGE 66, CH-4052 BASEL, SWITZERLAND		2071-1050
no	single-species							J	Al Mamun, MA; Sandeman, M; Rayment, P; Brook-Carter, P; Scholes, E; Kasinadhuni, N; Piedrafita, D; Greenhill, AR				Al Mamun, Md Abdullah; Sandeman, Mark; Rayment, Phil; Brook-Carter, Phillip; Scholes, Emily; Kasinadhuni, Naga; Piedrafita, David; Greenhill, Andrew R.			Variation in gut bacterial composition is associated with Haemonchus contortus parasite infection of sheep	ANIMAL MICROBIOME			English	Article						Worm parasite; Ruminant; Protective effect; Gut bacteria; Firmicutes	INTERGENIC SPACER ANALYSIS; MICROBIAL DIVERSITY; PRIMER SETS; IMPACT; EVOLUTION; ECOLOGY	Background One of the greatest impediments to global small ruminant production is infection with the gastrointestinal parasite, Haemonchus contortus. In recent years there has been considerable interest in the gut microbiota and its impact on health. Relatively little is known about interactions between the gut microbiota and gastrointestinal tract pathogens in sheep. Thus, this study was underta…	[Al Mamun, Md Abdullah; Scholes, Emily; Piedrafita, David; Greenhill, Andrew R.] Monash Univ, Fac Sci, Melbourne, Vic 3800, Australia; [Al Mamun, Md Abdullah; Sandeman, Mark; Rayment, Phil; Brook-Carter, Phillip; Piedrafita, David; Greenhill, Andrew R.] Federat Univ Australia, Sch Hlth & Life Sci, Anim Hlth Ecol & Diagnost Res Grp, Gippsland Campus,Northways Rd, Churchill 3842, Australia; [Al Mam…	Monash University; Federation University Australia; Bangladesh Agricultural University (BAU); Australian Genome Research Facility	Greenhill, AR (corresponding author), Monash Univ, Fac Sci, Melbourne, Vic 3800, Australia.;Greenhill, AR (corresponding author), Federat Univ Australia, Sch Hlth & Life Sci, Anim Hlth Ecol & Diagnost Res Grp, Gippsland Campus,Northways Rd, Churchill 3842, Australia.	andrew.greenhill@federation.edu.au		Greenhill, Andrew/0000-0001-5831-8714; Kasinadhuni, Naga/0000-0001-6924-1476	Monash University Small Grant Research Support Scheme; Australian Research Council Centre of Excellence in Structural and Functional Microbial Genomics; Monash University/Commonwealth Government	Monash University Small Grant Research Support Scheme; Australian Research Council Centre of Excellence in Structural and Functional Microbial Genomics(Australian Research Council); Monash University/Commonwealth Government	This research was partially funded by a Monash University Small Grant Research Support Scheme; and the Australian Research Council Centre of Excellence in Structural and Functional Microbial Genomics. Md. Abdullah Al Mamun was the recipient of scholarships from Monash University/Commonwealth Government to pursue his PhD.		71	9	9	1	9	BMC	LONDON	CAMPUS, 4 CRINAN ST, LONDON N1 9XW, ENGLAND		2524-4671
no	no parasitic worm							J	Park, BY; Lee, JK; Ro, HM; Kim, YH				Park, Byeong-Yong; Lee, Jae-Kook; Ro, Hee-Myong; Kim, Young Ho			Effects of heavy metal contamination from an abandoned mine on nematode community structure as an indicator of soil ecosystem health	APPLIED SOIL ECOLOGY			English	Article						Ecological indices; Heavy metals; Mine; Nematodes; Soil health	DIVERSITY; MICROELEMENTS; POPULATIONS; TOXICITY; DYNAMICS; EVENNESS; CADMIUM; COPPER; ZINC; RAIN	Soil nematode community structure reflects soil ecosystem health and is influenced by the soil environment directly and/or indirectly by affecting the soil micro-flora and fauna that they graze. In this study, ecological indices for soil nematode community structure and microbial populations in soils contaminated with mine drainage (CS) from an abandoned mine and of a nearby non-contaminated area…	[Ro, Hee-Myong; Kim, Young Ho] Seoul Natl Univ, Dept Agr Biotechnol, Seoul 151921, South Korea; [Park, Byeong-Yong; Lee, Jae-Kook] Natl Acad Agr Sci, Div Crop Protect, Suwon 441707, South Korea	Seoul National University (SNU)	Kim, YH (corresponding author), Seoul Natl Univ, Dept Agr Biotechnol, Seoul 151921, South Korea.	yhokim@snu.ac.kr							61	45	57	3	90	ELSEVIER	AMSTERDAM	RADARWEG 29, 1043 NX AMSTERDAM, NETHERLANDS	0929-1393	1873-0272
no	no parasitic worm							J	Ikoyi, I; Grange, G; Finn, JA; Brennan, FP				Ikoyi, Israel; Grange, Guylain; Finn, John A.; Brennan, Fiona P.			Plant diversity enhanced nematode-based soil quality indices and changed soil nematode community structure in intensively-managed agricultural grasslands	EUROPEAN JOURNAL OF SOIL BIOLOGY			English	Article						Cichorium intybus; Plantago lanceolata; Multi-species swards; Nematode community structure; Sensitive taxa; DI modelling	MICROBIAL COMMUNITIES; ECOSYSTEM FUNCTION; POTENTIAL THREATS; BIODIVERSITY; GENERA	Plant productivity, decomposition and nutrient cycling are controlled by plant-soil-biota interactions. However, it remains poorly understood how plant species diversity impacts belowground communities that modulate these processes in intensively-managed grassland systems. In managed grassland communities comprising species selected for agronomic performance, we investigated how plant species div…	[Ikoyi, Israel; Grange, Guylain; Finn, John A.; Brennan, Fiona P.] Teagasc, Dept Environm Soils & Land Use, Johnstown Castle, Ireland; [Ikoyi, Israel] Univ Coll Dublin, Sch Biol & Environm Sci, Plant Microbes Interact Grp, Dublin, Ireland; [Grange, Guylain] VetAgro Sup, Campus Agron,89 Ave Europe, F-63370 Lempdes, France	Teagasc; University College Dublin; VetAgro Sup	Brennan, FP (corresponding author), Teagasc, Dept Environm Soils & Land Use, Johnstown Castle, Ireland.	Fiona.Brennan@teagasc.ie	IKOYI, ISRAEL/AAN-6081-2020; Brennan, Fiona/ABI-2775-2020; Finn, John/D-4635-2009	IKOYI, ISRAEL/0000-0002-4728-3998; Brennan, Fiona/0000-0002-2949-6180; Finn, John/0000-0003-3616-5563	EU Horizon research and innovation programme under the MASTER project [818368]; Teagasc Walsh Scholarship scheme	EU Horizon research and innovation programme under the MASTER project; Teagasc Walsh Scholarship scheme	Acknowledgements This work was funded by the EU Horizon research and innovation programme under the MASTER project (grant agreement No. 818368) . GG was funded by the Teagasc Walsh Scholarship scheme. Caroline Brophy co-designed the original field experiment.		70	3	3	12	32	ELSEVIER FRANCE-EDITIONS SCIENTIFIQUES MEDICALES ELSEVIER	ISSY-LES-MOULINEAUX	65 RUE CAMILLE DESMOULINS, CS50083, 92442 ISSY-LES-MOULINEAUX, FRANCE	1164-5563	1778-3615
no	no parasitic worm (mention of plant-parasitic nematodes)							J	Yang, YQ; Liu, QZ				Yang, Ye-qing; Liu, Qi-zhi			Effects of maize pre-cultivation on soil deterioration indicated by the soil nematode community in replanted apple orchard	BIOCONTROL SCIENCE AND TECHNOLOGY			English	Article						Maize pre-planting system; apple replanting problem; nematode trophic groups; diversity and functional indices; soil degradation pathway; soil food web	PLANT-PARASITIC NEMATODES; MICROBIAL COMMUNITY; MATURITY INDEX; FUSARIUM-WILT; RHIZOSPHERE; MANAGEMENT; SYSTEMS; GROWTH; FUNGI; WHEAT	Maize pre-cultivation was hypothesised to alleviate soil deterioration in replanted apple orchard, and this would be expected to be reflected in the nematode community in the soil. To test this hypothesis, soil parameters and nematode population composition were measured. Compared with replanted apple treatment, soil pH, soil organic matter, ammonium nitrogen and the available P and K content of …	[Yang, Ye-qing; Liu, Qi-zhi] China Agr Univ, Coll Plant Protect, Dept Entomol, Beijing 100193, Peoples R China	China Agricultural University	Liu, QZ (corresponding author), China Agr Univ, Coll Plant Protect, Dept Entomol, Beijing 100193, Peoples R China.	lqzzyx163@163.com			National Science and Technology of China [2014BAD16B07]	National Science and Technology of China	This work was financially supported by National Science and Technology of China [grant number 2014BAD16B07]. The authors would like to thank Zhen-xiang Xu, Lin-juan Fan, Wei-hua Li and Peng Chen for helping with some experiments and to thank the reviewers for valuable comments.		48	0	1	3	26	TAYLOR & FRANCIS LTD	ABINGDON	2-4 PARK SQUARE, MILTON PARK, ABINGDON OR14 4RN, OXON, ENGLAND	0958-3157	1360-0478
no	no parasitic worm (sludge)							J	Cuetero-Martínez, Y; Flores-Ramírez, A; De los Cobos-Vasconcelos, D; Aguirre-Garrido, JF; López-Vidal, Y; Noyola, A				Cuetero-Martinez, Yovany; Flores-Ramirez, Aaron; de los Cobos-Vasconcelos, Daniel; Felix Aguirre-Garrido, Jose; Lopez-Vidal, Yolanda; Noyola, Adalberto			Removal of bacterial pathogens and antibiotic resistance bacteria by anaerobic sludge digestion with thermal hydrolysis pre-treatment and alkaline stabilization post-treatment	CHEMOSPHERE			English	Article						Antimicrobial resistance; Biosolids; High throughput 16S rRNA gene sequencing; PacBio sequencing; Sludge hygienization; Viable but non-culturable state	WASTE-WATER; ANTIMICROBIAL RESISTANCE; TREATMENT-PLANT; SEWAGE-SLUDGE; IDENTIFICATION; ACINETOBACTER; DIVERSITY; GENOTYPES; DIARRHEA; GENES	Primary sludge (PS) is associated with public health and environmental risks, so regulations focus on reducing the pathogenic and heavy metal contents of the treated material (biosolids), intended for soil amendments and land reclamation. The regulations set limits for Escherichia coli (or fecal coliforms), Salmonella spp., helminth eggs and enterovirus. However, the potential risk due to antibio…	[Cuetero-Martinez, Yovany; Flores-Ramirez, Aaron; de los Cobos-Vasconcelos, Daniel; Noyola, Adalberto] Univ Nacl Autonoma Mexico, Inst Ingn, Subdirecc Hidraul & Ambiental, Cdmx 04510, Mexico; [Cuetero-Martinez, Yovany] Univ Nacl Autonoma Mexico, Ciencias Bioquim, Cdmx 04510, Mexico; [Felix Aguirre-Garrido, Jose] Univ Autonoma Metropolitana Unidad Lerma, Dept Ciencias Ambientales, Lerma De Villada…	Universidad Nacional Autonoma de Mexico; Universidad Nacional Autonoma de Mexico; Universidad Nacional Autonoma de Mexico	Noyola, A (corresponding author), Univ Nacl Autonoma Mexico, Inst Ingn, Subdirecc Hidraul & Ambiental, Cdmx 04510, Mexico.	noyola@pumas.ii.unam.mx	Cuetero-Martínez, Yovany/HDO-0465-2022; Noyola, Adalberto/L-4236-2019; de los Cobos Vasconcelos, Daniel/ABF-6415-2021	Cuetero-Martínez, Yovany/0000-0002-5538-8562; Noyola, Adalberto/0000-0002-7224-988X; de los Cobos Vasconcelos, Daniel/0000-0002-4857-0737	Secretaria de Educacion, Ciencia, Tecnologia e Innovacion de la Ciudad de Mexico [SECTEI 265/2019]; Consejo Nacional de Ciencia y Tec-nologia (CONACyT Mexico)	Secretaria de Educacion, Ciencia, Tecnologia e Innovacion de la Ciudad de Mexico; Consejo Nacional de Ciencia y Tec-nologia (CONACyT Mexico)(Consejo Nacional de Ciencia y Tecnologia (CONACyT))	This work was funded by Secretaria de Educacion, Ciencia, Tecnologia e Innovacion de la Ciudad de Mexico (project SECTEI 265/2019). The first author is grateful to the Consejo Nacional de Ciencia y Tec-nologia (CONACyT Mexico) for a PhD scholarship at Posgrado de		84	3	3	5	37	PERGAMON-ELSEVIER SCIENCE LTD	OXFORD	THE BOULEVARD, LANGFORD LANE, KIDLINGTON, OXFORD OX5 1GB, ENGLAND	0045-6535	1879-1298
no	no parasitic worm (environmental samples?)							J	Boaventura, CM; Coelho, FJRC; Martins, PT; Pires, ACC; Duarte, LN; Uetanabaro, APT; Cleary, DFR; Gomes, NCM				Boaventura, C. M.; Coelho, F. J. R. C.; Martins, P. T.; Pires, A. C. C.; Duarte, L. N.; Uetanabaro, A. P. T.; Cleary, D. F. R.; Gomes, N. C. M.			Micro-eukaryotic plankton diversity in an intensive aquaculture system for production of Scophthalmus maximus and Solea senegalensis	AQUACULTURE			English	Article						Recirculating aquaculture system; Micro-eukaryotic communities	RIBOSOMAL-RNA SEQUENCES; NATURAL ASSEMBLAGES; MARINE PROTISTS; WATER-COLUMN; CILIOPHORA; COMMUNITY; BACTERIA; CILIATE; THRAUSTOCHYTRIDS; DNA	Microbial communities are key players in the process of nutrient cycling and maintenance of fish health in aquaculture systems. The role and importance of bacteria in these systems has been widely studied. However, very little is known about micro-eukaryotic plankton composition and function in aquaculture systems. Here we used denaturing gradient gel electrophoresis (DGGE) and Illumina 18S rRNA …	[Boaventura, C. M.; Uetanabaro, A. P. T.] Univ Estadual Santa Cruz, Dept Biol, Ilheus, Brazil; [Coelho, F. J. R. C.; Martins, P. T.; Pires, A. C. C.; Duarte, L. N.; Cleary, D. F. R.; Gomes, N. C. M.] Univ Aveiro, Dept Biol, Aveiro, Portugal; [Coelho, F. J. R. C.; Martins, P. T.; Pires, A. C. C.; Duarte, L. N.; Cleary, D. F. R.; Gomes, N. C. M.] Univ Aveiro, CESAM, Aveiro, Portugal	Universidade Estadual de Santa Cruz; Universidade de Aveiro; Universidade de Aveiro	Gomes, NCM (corresponding author), Univ Aveiro, CESAM Ctr Environm & Marine Studies, P-3810193 Aveiro, Portugal.	gomesncm@ua.pt	Cleary, Daniel/ABA-9393-2021; Martins, Patricia/W-8942-2019; Gomes, Newton Carlos Marcial/K-3211-2015; Coelho, Francisco JRC/M-3561-2018; Gomes, Newton Carlos Marcial/AAV-4603-2021; Martins, Paulo/JMC-3453-2023; Gomes, Newton CM/F-7430-2012; Pires, Ana/L-1817-2014; Martins, Paulo N/AAO-5680-2021; Cleary, Daniel FR/HLH-8491-2023	Cleary, Daniel/0000-0002-6143-3390; Martins, Patricia/0000-0002-3815-7922; Gomes, Newton Carlos Marcial/0000-0003-1934-0091; Coelho, Francisco JRC/0000-0001-7638-8628; Gomes, Newton Carlos Marcial/0000-0003-1934-0091; Pires, Ana/0000-0002-0219-6321; Martins, Paulo N/0000-0001-9333-0233; Cleary, Daniel FR/0000-0002-6143-3390; Uetanabaro, Ana Paula/0000-0003-3992-8474	International Cooperation Program CAPES/PDSE at the University of Aveiro [99999.011597/2013-05]; CAPES-Brazilian Federal Agency for Support and Evaluation of Graduate Education within the Ministry of Education of Brazil; Portuguese Foundation for Science and Technology (FCT) [SFRH/BPD/92366/2013]; PROMAR - European fisheries Fund whitin the research project AQUASAFE [PROMAR 31-03-05-FEP-0016]; CE…	International Cooperation Program CAPES/PDSE at the University of Aveiro; CAPES-Brazilian Federal Agency for Support and Evaluation of Graduate Education within the Ministry of Education of Brazil; Portuguese Foundation for Science and Technology (FCT)(Fundacao para a Ciencia e a Tecnologia (FCT)); PROMAR - European fisheries Fund whitin the research project AQUASAFE; CESAM; FCT/MEC(Fundacao para…	Camila M. Boaventura was supported by the International Cooperation Program CAPES/PDSE (99999.011597/2013-05) at the University of Aveiro. Financed by CAPES-Brazilian Federal Agency for Support and Evaluation of Graduate Education within the Ministry of Education of Brazil. Francisco J.R.C. Coelho was supported by a post-doctoral scholarship (SFRH/BPD/92366/2013) financed by the Portuguese Founda…		69	11	12	0	37	ELSEVIER	AMSTERDAM	RADARWEG 29, 1043 NX AMSTERDAM, NETHERLANDS	0044-8486	1873-5622
no	no parasitic worm							J	Eshel, G; Unc, A; Egozi, R; Shakartchy, E; Doniger, T; Steinberger, Y				Eshel, Gil; Unc, Adrian; Egozi, Roey; Shakartchy, Efrat; Doniger, Tirza; Steinberger, Yosef			Orchard floor management effect on soil free-living nematode communities	SOIL RESEARCH			English	Article						cover crops; functional diversity; mediterranean; mulching; nematodes; orchard; soil degradation; soil ecology	MICROBIAL BIOMASS; FOOD-WEB; DIVERSITY; BIODIVERSITY; SUCCESSION; INDICATORS; DYNAMICS; EROSION; TEMPERATURE; NITROGEN	Context. Although both plant cover and mulch are considered for erosion control in arid and semi- arid regions, they have divergent impacts on soil ecology. We examined the effects of orchard floor management practices on the density and diversity of soil free-living nematode communities and relevant soil abiotic properties. Methods. Soils were sampled in winter in a citrus orchard in the Sharon …	[Eshel, Gil; Egozi, Roey] Minist Agr & Rural Dev, Soil Eros Res Stn, POB 30, IL-50250 Bet Dagan, Israel; [Unc, Adrian] Mem Univ Newfoundland, Sch Sci & Environm, Corner Brook, NF A2H 5G4, Canada; [Shakartchy, Efrat; Doniger, Tirza; Steinberger, Yosef] Bar Ilan Univ, Mina & Everard Goodman Fac Life Sci, IL-529002 Ramat Gan, Israel	Memorial University Newfoundland; Bar Ilan University	Unc, A (corresponding author), Mem Univ Newfoundland, Sch Sci & Environm, Corner Brook, NF A2H 5G4, Canada.;Steinberger, Y (corresponding author), Bar Ilan Univ, Mina & Everard Goodman Fac Life Sci, IL-529002 Ramat Gan, Israel.	aunc@mun.ca; ysteinberger@gmail.com	Eshel, Gil/P-7295-2017; Unc, Adrian/AAE-8345-2019	Unc, Adrian/0000-0002-7265-9758; Egozi, Roey/0000-0001-8392-744X; Steinberger, Yosef/0000-0003-4298-1508; Eshel, Gil/0000-0002-2392-3807					58	3	4	2	43	CSIRO PUBLISHING	CLAYTON	UNIPARK, BLDG 1, LEVEL 1, 195 WELLINGTON RD, LOCKED BAG 10, CLAYTON, VIC 3168, AUSTRALIA	1838-675X	1838-6768
no	no parasitic worm							J	Renco, M; Gömöryová, E; Cerevková, A				Renco, Marek; Gomoryova, Erika; Cerevkova, Andrea			Close-to-nature forest management effects on soil nematodes and microbial activity in pine plantations on aeolian sands	COMMUNITY ECOLOGY			English	Article; Early Access						Pinus sylvestris; Conifer; Management; Soil; Nematoda; Microbes	UNDERSTORY VEGETATION; FUNCTIONAL DIVERSITY; SPECIES IDENTITY; BIOMASS; TEMPERATE; COMMUNITIES; DYNAMICS; DISTURBANCE; GROWTH; AGE	Close-to-nature forest management combines the economic use of forests with nature conservation in forest, aiming promote stability, productivity, diversity and continuity within forest ecosystems. While close-to-nature management is expected to positively impact the tree growth, its effect on the belowground micro-biota has been poorly investigated. Nematodes and microbes are species-rich and ab…	[Renco, Marek; Cerevkova, Andrea] Slovak Acad Sci, Inst Parasitol, Lab Plant Nematol, Hlinkova 3, Kosice, Slovakia; [Gomoryova, Erika] Tech Univ Zvolen, Fac Forestry, TG Masaryka 24, Zvolen 96001, Slovakia	Slovak Academy of Sciences; Technical University Zvolen	Cerevková, A (corresponding author), Slovak Acad Sci, Inst Parasitol, Lab Plant Nematol, Hlinkova 3, Kosice, Slovakia.		Renčo, Marek/AAC-2551-2019	Renčo, Marek/0000-0001-9771-4189	Agentra na Podporu Vskumu a Vvoja [APVV-19-0142]; Slovak Research and Development Agency; Scientific Grant Agency of the Ministry of Education, science, research and sport of the Slovak Republic [VEGA 2/0007/24]; Slovak Academy of Sciences	Agentra na Podporu Vskumu a Vvoja; Slovak Research and Development Agency(Slovak Research and Development Agency); Scientific Grant Agency of the Ministry of Education, science, research and sport of the Slovak Republic; Slovak Academy of Sciences(Slovak Academy of Sciences)	We thanks project Soil microbiota in natural forest ecosystems: its response to changing biotic and abiotic factors of habitats of the Slovak Research and Development Agency (APVV-19-0142) (0.8) and Diversity of soil nematodes and activity of microorganisms of Carpathian forests in relation to climate change of the Scientific Grant Agency of the Ministry of Education, science, research and sport …		76	0	0	43	43	SPRINGER HEIDELBERG	HEIDELBERG	TIERGARTENSTRASSE 17, D-69121 HEIDELBERG, GERMANY	1585-8553	1588-2756
no	no parasitic worm							J	Ney, L; Franklin, D; Mahmud, K; Cabrera, M; Hancock, D; Habteselassie, M; Newcomer, Q; Dahal, S; Subedi, A				Ney, Laura; Franklin, Dorcas; Mahmud, Kishan; Cabrera, Miguel; Hancock, Dennis; Habteselassie, Mussie; Newcomer, Quint; Dahal, Subash; Subedi, Anish			Sensitivity of Nematode Community Analysis to Agricultural Management Practices and Inoculation with Local Effective Microorganisms in the Southeastern United States	SOIL SYSTEMS			English	Article						soil health; indicators; nematode; indices; local effective microorganisms; management; rotation	SOIL QUALITY ASSESSMENT; NITROGEN MINERALIZATION; MICROBIAL DIVERSITY; MATURITY INDEX; INDICATORS; FRAMEWORK; EM; TILLAGE; HEALTH; WHEAT	In order to ensure a soil system's sustained ability to carry out ecosystem services, indicators that assess soil health are needed. We examined the capacity of nematode maturity index (MI), structure index (SI), enrichment index (EI), and trophic groups as measures of soil health, by determining soil nematodes' sensitivity to cropping systems: rotation, perturbation, fertilization, and inoculati…	[Ney, Laura; Franklin, Dorcas; Mahmud, Kishan; Cabrera, Miguel; Hancock, Dennis; Dahal, Subash; Subedi, Anish] Univ Georgia, Dept Crop & Soil Sci, 3111 Miller Plant Sci Bldg, Athens, GA 30602 USA; [Habteselassie, Mussie] Univ Georgia, Dept Crop & Soil Sci, 1109 Expt St, Griffin, GA 30223 USA; [Newcomer, Quint] Univ Georgia, Odum Sch Ecol, 140 E Green St, Athens, GA 30602 USA	University System of Georgia; University of Georgia; University System of Georgia; University of Georgia; University System of Georgia; University of Georgia	Franklin, D (corresponding author), Univ Georgia, Dept Crop & Soil Sci, 3111 Miller Plant Sci Bldg, Athens, GA 30602 USA.	lney@uga.edu; dfrankln@uga.edu; kishan.mahmud25@uga.edu; mcabrera@uga.edu; dhancock@uga.edu; mussieh@uga.edu; Quintcostarica@gmail.com; Subash.dahal@uga.edu; Anish.subedi@uga.edu	dahal, subash/AAB-7374-2020; /AAD-2064-2020	dahal, subash/0000-0002-0548-9103; Mahmud, Kishan/0000-0001-5479-1475; Newcomer, Quint/0000-0002-0916-4613	University of Georgia; College of Agricultural and Environmental Science; Department of Crop and Soil Sciences	University of Georgia; College of Agricultural and Environmental Science; Department of Crop and Soil Sciences	This research was funded in part by the University of Georgia, College of Agricultural and Environmental Science and the Department of Crop and Soil Sciences. We would also like to acknowledge the many farmers who helped us understand the importance of LEM to them and who helped us with a ready supply of organic broiler litter. We wish to also thank UGA-Costa Rica for their assistance in making o…		66	10	13	1	15	MDPI	BASEL	ST ALBAN-ANLAGE 66, CH-4052 BASEL, SWITZERLAND		2571-8789
no	no parasitic worm							J	Ezeokoli, OT; Bezuidenhout, CC; Maboeta, MS; Khasa, DP; Adeleke, RA				Ezeokoli, Obinna T.; Bezuidenhout, Cornelius C.; Maboeta, Mark S.; Khasa, Damase P.; Adeleke, Rasheed A.			Structural and functional differentiation of bacterial communities in post-coal mining reclamation soils of South Africa: bioindicators of soil ecosystem restoration	SCIENTIFIC REPORTS			English	Article							MICROBIAL COMMUNITY; QUALITY INDICATORS; ENZYME-ACTIVITIES; BETA-GLUCOSIDASE; DIVERSITY; SURFACE; MICROORGANISMS; SEQUENCE; INSIGHTS; NEMATODE	Soil microbial communities are suitable soil ecosystem health indicators due to their sensitivity to management practices and role in soil ecosystem processes. Presently, information on structural and functional differentiation of bacterial communities in post-coal mining reclamation soils of South Africa is sparse. Here, bacterial communities in three post-coal mining reclamation soils were inve…	[Ezeokoli, Obinna T.; Bezuidenhout, Cornelius C.; Maboeta, Mark S.; Adeleke, Rasheed A.] Northwest Univ, Unit Environm Sci & Management, ZA-2520 Potchefstroom, South Africa; [Ezeokoli, Obinna T.; Adeleke, Rasheed A.] Agr Res Council, Inst Soil Climate & Water, ZA-0001 Pretoria, South Africa; [Ezeokoli, Obinna T.; Khasa, Damase P.] Univ Laval, Inst Integrat Syst Biol, Quebec City, PQ G1V 0A6, Cana…	North West University - South Africa; Agricultural Research Council of South Africa; Institute for Soil, Climate and Water, Agricultural Research Council; Laval University; Laval University	Adeleke, RA (corresponding author), Northwest Univ, Unit Environm Sci & Management, ZA-2520 Potchefstroom, South Africa.;Adeleke, RA (corresponding author), Agr Res Council, Inst Soil Climate & Water, ZA-0001 Pretoria, South Africa.	Rasheed.Adeleke@nwu.ac.za	Maboeta, Mark/O-4619-2014; Ezeokoli, Obinna Tobechukwu/I-3290-2019; Adeleke, Rasheed Adegbola/U-3104-2019; Bezuidenhout, Carlos/D-3179-2011	Maboeta, Mark/0000-0002-6263-6552; Ezeokoli, Obinna Tobechukwu/0000-0003-1819-8804; Adeleke, Rasheed Adegbola/0000-0002-8974-422X; Khasa, Damase/0000-0002-9336-7770; Bezuidenhout, Carlos/0000-0002-6047-4991	Coaltech Research Association NPC [9.22]; National Research Foundation (NRF) of South Africa through RTF [UID 119758]; National Research Foundation (NRF) of South Africa through THRIP [UID 118812]; NRF's Innovation Doctoral Scholarship [UID 102249]; Canadian Queen Elizabeth II Diamond Jubilee Scholarship program; NSERC	Coaltech Research Association NPC; National Research Foundation (NRF) of South Africa through RTF; National Research Foundation (NRF) of South Africa through THRIP; NRF's Innovation Doctoral Scholarship; Canadian Queen Elizabeth II Diamond Jubilee Scholarship program; NSERC(Natural Sciences and Engineering Research Council of Canada (NSERC))	This work was supported by the Coaltech Research Association NPC [Project number 9.22); the National Research Foundation (NRF) of South Africa through RTF (UID 119758) and THRIP (UID 118812) grants awarded to RAA. OTE was supported by the NRF's Innovation Doctoral Scholarship (UID 102249] and the Canadian Queen Elizabeth II Diamond Jubilee Scholarship program. The NSERC Discovery Grant awarded to…		90	53	56	8	41	NATURE PORTFOLIO	BERLIN	HEIDELBERGER PLATZ 3, BERLIN, 14197, GERMANY	2045-2322
no	no parasitic worm							J	Jalloh, AA; Khamis, FM; Yusuf, AA; Subramanian, S; Mutyambai, DM				Jalloh, Abdul A.; Khamis, Fathiya Mbarak; Yusuf, Abdullahi Ahmed; Subramanian, Sevgan; Mutyambai, Daniel Munyao			Long-term push-pull cropping system shifts soil and maize-root microbiome diversity paving way to resilient farming system	BMC MICROBIOLOGY			English	Article						Agroecosystem sustainability; Amplicon sequencing; Cropping system; Ecosystem services; Soil and maize-root microbiomes; Soil health	ZEA-MAYS; STENOTROPHOMONAS-MALTOPHILIA; SMALLHOLDER AGRICULTURE; ARABIDOPSIS-THALIANA; INTERCROPPED WHEAT; OXIDIZING BACTERIA; PEST-MANAGEMENT; FALL ARMYWORM; GROWTH; RHIZOSPHERE	BackgroundThe soil biota consists of a complex assembly of microbial communities and other organisms that vary significantly across farming systems, impacting soil health and plant productivity. Despite its importance, there has been limited exploration of how different cropping systems influence soil and plant root microbiomes. In this study, we investigated soil physicochemical properties, alon…	[Jalloh, Abdul A.; Khamis, Fathiya Mbarak; Subramanian, Sevgan; Mutyambai, Daniel Munyao] Int Ctr Insect Physiol & Ecol, POB 307700100, Nairobi, Kenya; [Jalloh, Abdul A.; Yusuf, Abdullahi Ahmed] Univ Pretoria, Dept Zool & Entomol, Private Bag x20 Hatfield, Pretoria, South Africa; [Yusuf, Abdullahi Ahmed] Univ Pretoria, Forestry & Agr Biotechnol Inst, Private Bag x20 Hatfield, Pretoria, South Afri…	International Centre of Insect Physiology & Ecology (ICIPE); University of Pretoria; University of Pretoria	Mutyambai, DM (corresponding author), Int Ctr Insect Physiol & Ecol, POB 307700100, Nairobi, Kenya.;Mutyambai, DM (corresponding author), South Eastern Kenya Univ, Dept Life Sci, POB 17090200, Kitui 90200, Kenya.	dmutyambai@icipe.org	Yusuf, Abdullahi/E-4701-2011; , Subramanian/H-8531-2014	Yusuf, Abdullahi/0000-0002-8625-6490; , Subramanian/0000-0003-4447-0744	European Union	European Union(European Union (EU))	We are grateful to smallholder farmers in Vihiga, Siaya and Bungoma counties, Kenya for allowing us to collect soil and maize-root samples from their farms. We appreciate insightful comments from Prof. Zeyaur Khan, the developer of push-pull technology. We thank Kentosse Gutu Ouma, Basilio Njiru, Catherine Awuoche, Amos Mwangangi, and Mbita push-pull team for field work and samples collection ass…		126	4	4	17	17	BMC	LONDON	CAMPUS, 4 CRINAN ST, LONDON N1 9XW, ENGLAND	1471-2180
no	no parasitic worm							C	Hills, M; Allen, V; Lenhart, J		Dunn, CN; VanWeele, B		Hills, Mindy; Allen, Vaikko; Lenhart, James			Investigating the Microbiology of Bioretention	WORLD ENVIRONMENTAL AND WATER RESOURCES CONGRESS 2017: WATER, WASTEWATER, AND STORMWATER; URBAN WATERSHED MANAGEMENT; AND MUNICIPAL WATER INFRASTRUCTURE			English	Proceedings Paper	17th Annual World Environmental and Water Resources Congress	MAY 21-25, 2017	Sacramento, CA	Amer Soc Civil Engineers,Amer Soc Civil Engineers, Environm & Water Resources Inst				Bioretention systems are commonly understood to include permeable media with a significant organic component and plants. Although the number and variety of plants and soil composition varies widely, the microbiological community that develops within the soil and plant zone is thought to be important to system performance, especially in the inter-storm period. During this time, many pollutants are…	[Hills, Mindy] Contech Engn Solut, R&D, POB 960, Ashland, VA 23005 USA; [Allen, Vaikko] Contech Engn Solut, Stormwater Regulatory Management, 2550 Bonmark Dr, Ojai, CA 93023 USA; [Lenhart, James] Contech Engn Solut, Stormwater, 11815 NE Glenn Widing Dr, Portland, OR 97220 USA		Hills, M (corresponding author), Contech Engn Solut, R&D, POB 960, Ashland, VA 23005 USA.	mhills@conteches.com; vallen@conteches.com; jlenhart@conteches.com							9	1	2	1	17	AMER SOC CIVIL ENGINEERS	NEW YORK	UNITED ENGINEERING CENTER, 345 E 47TH ST, NEW YORK, NY 10017-2398 USA
no	no parasitic worm							J	Griffiths, BS; Bonkowski, M; Roy, J; Ritz, K				Griffiths, BS; Bonkowski, M; Roy, J; Ritz, K			Functional stability, substrate utilisation and biological indicators of soils following environmental impacts	APPLIED SOIL ECOLOGY			English	Article						community level physiological profiling; decomposition; protozoa; resilience; soil health; stability	MICROBIAL-FEEDING NEMATODES; COMMUNITIES; DIVERSITY; BIODIVERSITY; POPULATIONS; BIOMASS; CARBON; DECOMPOSITION; BACTERIAL; PROTOZOA	Stability of a soil property to perturbation comprises both resistance and resilience. Resistance is defined as the ability of the soil to withstand the immediate effects of perturbation, and resilience the ability of the soil to recover from perturbation. Functional stability is used here to describe the stability of a biological function to perturbation, rather than the stability of physical st…	Scottish Crop Res Inst, Soil Plant Dynam Unit, Dundee DD2 5DA, Scotland; Univ Gottingen, Abt Okol, Inst Zool & Anthropol, D-37073 Gottingen, Germany; CNRS, Ctr Ecol Fonct & Evolut, GDR 1936 DIV ECO, F-34293 Montpellier 5, France	James Hutton Institute; University of Gottingen; Universite PSL; Ecole Pratique des Hautes Etudes (EPHE); Institut Agro; Montpellier SupAgro; CIRAD; Centre National de la Recherche Scientifique (CNRS); Institut de Recherche pour le Developpement (IRD); Universite Paul-Valery; Universite de Montpellier	Scottish Crop Res Inst, Soil Plant Dynam Unit, Dundee DD2 5DA, Scotland.	bgriff@scri.sari.ac.uk	Bonkowski, Michael/C-3700-2013; Griffiths, Bryan/B-2998-2010	Bonkowski, Michael/0000-0003-2656-1183; Ritz, Karl/0000-0001-6584-0631; Griffiths, Bryan/0000-0001-8721-4797					52	155	189	2	93	ELSEVIER	AMSTERDAM	RADARWEG 29, 1043 NX AMSTERDAM, NETHERLANDS	0929-1393	1873-0272
no	no parasitic worm							J	Puskaric, J; Jovic, J; Ivezic, V; Popovic, B; Paponja, I; Brmez, M				Puskaric, J.; Jovic, J.; Ivezic, V; Popovic, B.; Paponja, I; Brmez, M.			THE COMMUNITIES OF THE NEMATODES, BACTERIA, AND FUNGI AND THE SOIL'S ORGANIC MATTER IN AN AGROFORESTRY ECOSYSTEM IN CROATIA	POLJOPRIVREDA			English	Article						nematode trophic groups; soil fauna; microorganisms; walnut plantation; agricultural crop	DIVERSITY; MINERALIZATION; BIODIVERSITY; HEALTH	An above-ground plant diversity affects a below-ground biodiversity. A soil fauna diversity is important for the ecosystems' sustainability. It reflects both the abiotic conditions and the soil's biotic activity. This study's objective was to assess the effect of an agroforestry system on the nematode abundance and trophic group distribution and on the bacterial and fungal abundance in the soil, …	[Puskaric, J.; Jovic, J.; Ivezic, V; Popovic, B.; Paponja, I; Brmez, M.] Josip Juraj Strossmayer Univ Osijek, Fac Agrobiotech Sci Osijek, Vladimira Preloga 1, Osijek, Croatia	University of JJ Strossmayer Osijek	Jovic, J (corresponding author), Josip Juraj Strossmayer Univ Osijek, Fac Agrobiotech Sci Osijek, Vladimira Preloga 1, Osijek, Croatia.	jjovic@fazos.hr	Ivezić, Vladimir/AAQ-8021-2020	Ivezić, Vladimir/0000-0002-3607-0495	Croatian Science Foundation [UIP-2017-05, 7103]	Croatian Science Foundation	We hereby express our gratitude to the Croatian Science Foundation for its support and financing of our project entitled UIP-2017-05, 7103, AGROINOVA Intercropping of Wood Species and Agricultural Crops as an Innovative Approach in Agroecosystems and to the Jela Paponja Family Farm for a substantial assistance in the field experiment.		42	2	2	1	23	FAC AGRICULTURE OSIJEK	OSIJEK	TRG SV TROJSTVA 3, OSIJEK, 31000, CROATIA	1330-7142	1848-8080
no	no parasitic worm							C	Wang, QR			Fla State Hort Soc	Wang, Qingren			Strengthening Crop Rotation for Sustainable Vegetable Production of Vegetables	PROCEEDINGS OF THE FLORIDA STATE HORTICULTURAL SOCIETY, VOL 128, 2015	PROCEEDINGS OF THE FLORIDA STATE HORTICULTURAL SOCIETY		English	Proceedings Paper	128th Annual Meeting of the Florida-State-Horticultural-Society (FSHS)	MAY 31-JUN 02, 2015	St Augustine, FL	Florida State Hort Soc,BASF,Citrus Res & Dev Fdn Inc,Chem Dynam Inc,Florida Tomatos,Helena,JBT FoodTech,Plant Food Syst,Triangle C C,Valent BioSciences Cor,YARA		cover crop; disease; insect; nematode; soil fertility	COVER CROPS; AMENDMENTS; NITROGEN; CARBON	Sustainable agriculture, which affects economic output, social equity, and environmental health, should benefit not only the current generation, but also future generations. Implementing crop rotation is a significant approach to improving the development of sustainable agriculture. An appropriate rotation of crops can improve soil fertility, efficiently utilize soil nutrients, suppress plant dis…	[Wang, Qingren] Univ Florida, IFAS, Miami Dade Cty Extens, 18710 SW 288th St, Homestead, FL 33030 USA	State University System of Florida; University of Florida	Wang, QR (corresponding author), Univ Florida, IFAS, Miami Dade Cty Extens, 18710 SW 288th St, Homestead, FL 33030 USA.	qrwang@ufl.edu			FDACS	FDACS	The author acknowledges FDACS for the financial support with Outreach and Education in Support of Agricultural BMP Implementation, and Drs. K. Morgan at SWREC-Immokalee, D. Seal, S. Zhang, and Y. Li at TREC-Homestead, UF/IFAS for their support.		31	0	0	0	1	FLORIDA STATE HORTICULTURAL SOC	WINTER HAVEN	800 LAKE JESSIE DRIVE, WINTER HAVEN, FL 33881 USA	0886-7283
no	no parasitic worm (mention of plant-parasitic nematodes)							J	Sánchez-Moreno, S; Cano, M; López-Pérez, A; Benayas, JMR				Sanchez-Moreno, Sara; Cano, Miriam; Lopez-Perez, Antonio; Benayas, Jose M. Rey			Microfaunal soil food webs in Mediterranean semi-arid agroecosystems. Does organic management improve soil health?	APPLIED SOIL ECOLOGY			English	Article						Nematodes; Indicators; Soil properties; Soil functioning	NEMATODE COMMUNITIES; AGRICULTURAL MANAGEMENT; BIOLOGICAL DIVERSITY; PHYSICAL-PROPERTIES; MICROBIAL BIOMASS; MATURITY INDEX; OLIVE GROVE; BIODIVERSITY; CARBON; ASSEMBLAGES	Soil food webs, which are responsible for relevant ecological functions in agroecosystems such as nutrient cycling and pest and disease suppression, represent a crucial aspect of agricultural sustainability. We studied soil properties and microfaunal food web diversity and functioning in six paired organic and conventional fields located in Central Spain to assess the effects of organic farming o…	[Sanchez-Moreno, Sara; Cano, Miriam] UPF DTEVPF Natl Inst Agr & Food Res & Technol, Ctra Coruna Km 7-5, Madrid 28040, Spain; [Lopez-Perez, Antonio] IRIAF, Ctr Invest Apicola & Agroambiental CIAPA, Guadalajara 19180, Spain; [Benayas, Jose M. Rey] Univ Alcala, Dept Ciencias Vida, Forest Ecol & Restorat Grp, Edificio Ciencias, Alcala De Henares 28805, Spain	Universidad de Alcala	Sánchez-Moreno, S (corresponding author), UPF DTEVPF Natl Inst Agr & Food Res & Technol, Ctra Coruna Km 7-5, Madrid 28040, Spain.	sarasm@inia.es	López-Pérez, Jose Antonio/F-3232-2010	López-Pérez, Jose Antonio/0000-0003-1642-6527; Sanchez Moreno, Sara/0000-0003-4558-0304	Ministry of Economy and Competitivity (Ministerio de Economia y Competitividad) (Spain) [AGL2012-34199]; International Foundation for Ecosystem Restauration (Fundacion Internacional para la Restauracion de Ecosistemas)	Ministry of Economy and Competitivity (Ministerio de Economia y Competitividad) (Spain); International Foundation for Ecosystem Restauration (Fundacion Internacional para la Restauracion de Ecosistemas)	This study was supported by the Ministry of Economy and Competitivity (Ministerio de Economia y Competitividad) (Spain) (Grant no. AGL2012-34199). We thank the support of the International Foundation for Ecosystem Restauration (Fundacion Internacional para la Restauracion de Ecosistemas) (www.fundacionfire.org) and are grateful to the farmers whose fields contributed to the study. We also thank L…		82	29	30	10	126	ELSEVIER	AMSTERDAM	RADARWEG 29, 1043 NX AMSTERDAM, NETHERLANDS	0929-1393	1873-0272
no	no parasitic worm							J	Culman, SW; Young-Mathews, A; Hollander, AD; Ferris, H; Sánchez-Moreno, S; O'Geen, AT; Jackson, LE				Culman, Steven W.; Young-Mathews, Anna; Hollander, Allan D.; Ferris, Howard; Sanchez-Moreno, Sara; O'Geen, Anthony T.; Jackson, Louise E.			Biodiversity is associated with indicators of soil ecosystem functions over a landscape gradient of agricultural intensification	LANDSCAPE ECOLOGY			English	Article						Agricultural intensification; Biodiversity loss; Riparian; Landscape classification; PLFA; Nematode; Soil biota; GIS; Aboveground-belowground diversity	LAND-USE INTENSIFICATION; MICROBIAL COMMUNITIES; PLANT DIVERSITY; FOOD-WEB; ASSEMBLAGES; MANAGEMENT; BIOMASS; FERTILIZATION; VEGETATION; INTENSITY	Agricultural intensification has led to dramatic losses in biodiversity over the past several decades. Many studies have shown the effects of intensification on vegetation or soil communities at field or local scales. However, the functional significance of biodiversity may only appear at larger spatial and temporal scales, due to exchanges among local ecosystems throughout a landscape. To examin…	[Culman, Steven W.; Young-Mathews, Anna; Hollander, Allan D.; Jackson, Louise E.] Univ Calif Davis, Dept Land Air & Water Resources, Davis, CA 95616 USA; [Hollander, Allan D.] Univ Calif Davis, Environm Informat Ctr, Davis, CA 95616 USA; [Ferris, Howard] Univ Calif Davis, Dept Nematol, Davis, CA 95616 USA; [Sanchez-Moreno, Sara] Inst Nacl Invest & Tecnol Agraria Alimen, Unidad Productos Fitosanit…	University of California System; University of California Davis; University of California System; University of California Davis; University of California System; University of California Davis	Culman, SW (corresponding author), Univ Calif Davis, Dept Land Air & Water Resources, 1 Shields Ave, Davis, CA 95616 USA.	steve.culman@gmail.com	Jackson, Louise E/A-3562-2010	Culman, Steve/0000-0003-3985-257X; Hollander, Allan/0000-0002-2647-8235; Sanchez Moreno, Sara/0000-0003-4558-0304	Kearney Foundation of Soil Science; Orr Chair in Environmental Plant Science	Kearney Foundation of Soil Science; Orr Chair in Environmental Plant Science	We thank growers and ranchers in western Yolo County for allowing us to sample on their land, especially Harry and Scott Stone for historical information and backhoe work. The local Resource Conservation District provided contacts and guidance. F. Barrios-Masias, J. Seigies, S. Smukler, and S. Sokolow provided field assistance. E. Dean of the UC Davis Herbarium is acknowledged for plant identific…		71	85	102	3	179	SPRINGER	DORDRECHT	VAN GODEWIJCKSTRAAT 30, 3311 GZ DORDRECHT, NETHERLANDS	0921-2973	1572-9761
no	no parasitic worm (mention of plant-parasitic nematodes)							J	Zhang, X; Song, MY; Li, JF; Liu, XQ; Gao, LH; Tian, YQ				Zhang, Xu; Song, Mengyuan; Li, Jiafan; Liu, Xingqun; Gao, Lihong; Tian, Yongqiang			Changes in Soil Nematode and Microbial Community in Cucumber Root-Zone Soil Shaped by Intercropping with Amaranth	HORTICULTURAE			English	Article						intercropping; cucumber; amaranth; soil nematode community; soil microbial community	KNOT NEMATODE; SEQUENCES; ECOSYSTEM; RICHNESS; GENOME; IDENTIFICATION; BIODIVERSITY; RHIZOSPHERE; DIVERSITY; PLANTS	Intercropping systems often contribute to soil health management including inhibiting root-knot nematode disease. The main purpose of this study was to investigate the potential effect of the cucumber-amaranth intercropping system on soil biota, specifically the nematode and microbial communities. Furthermore, the cucumber root-nematode disease was also evaluated. The study found significant effe…	[Zhang, Xu; Song, Mengyuan; Li, Jiafan; Liu, Xingqun; Gao, Lihong; Tian, Yongqiang] China Agr Univ, Coll Hort, Beijing Key Lab Growth & Dev Regulat Protected Veg, Yuanmingyuan West Rd 2, Beijing 100193, Peoples R China	China Agricultural University	Gao, LH; Tian, YQ (corresponding author), China Agr Univ, Coll Hort, Beijing Key Lab Growth & Dev Regulat Protected Veg, Yuanmingyuan West Rd 2, Beijing 100193, Peoples R China.	zhangxu1787@163.com; gaolh@cau.edu.cn; tianyq1984@cau.edu.cn	Gao, Lihong/JHV-1214-2023		National Natural Science Foundation of China [31972478]; Beijing Innovation Consortium of Agriculture Research System [BAIC01-2023]; earmarked fund for China Agriculture Research System [CARS-23]	National Natural Science Foundation of China(National Natural Science Foundation of China (NSFC)); Beijing Innovation Consortium of Agriculture Research System; earmarked fund for China Agriculture Research System	The National Natural Science Foundation of China (Project 31972478), the Beijing Innovation Consortium of Agriculture Research System (BAIC01-2023), and the earmarked fund for ChinaAgriculture Research System (CARS-23)		88	2	2	14	36	MDPI	BASEL	ST ALBAN-ANLAGE 66, CH-4052 BASEL, SWITZERLAND		2311-7524
no	no parasitic worm							J	Zhao, CC; Zhao, J; Wu, JP; Classen, AT; Li, YX; Lou, YP; Zhang, WX; Jing, X; Shao, YH; Fu, SL				Zhao, Cancan; Zhao, Jie; Wu, Jianping; Classen, Aimee T.; Li, Yanxia; Lou, Yiping; Zhang, Weixin; Jing, Xin; Shao, Yuanhu; Fu, Shenglei			Bamboo forest management leads to a shift in the soil energy channel	GEODERMA			English	Article						Phyllostachys pubescens; Soil food web; Soil nematode; Fungal-based energy channel; Bacterial-based energy channel; Stability	FOOD WEBS; STABILITY	Bamboos are widespread in the subtropics and tropics. They grow quickly, and are therefore important substitute for timber. Bamboo forest management and cultivation often include removing competitive trees; thus these shifts in forest composition should cascade to impact soil communities and the processes they mediate. Using a long-term (12 year) bamboo forest management study, we determined the …	[Zhao, Cancan] Henan Univ, Sch Life Sci, Kalfeng 475004, Peoples R China; [Zhao, Cancan; Classen, Aimee T.; Jing, Xin] Univ Vermont, Rubenstein Sch Environm & Nat Resources, Burlington, VT 05405 USA; [Zhao, Jie] Chinese Acad Sci, Inst Subtrop Agr, Key Lab Agroecol Proc Subtrop Reg, Changsha 410125, Hunan, Peoples R China; [Wu, Jianping] Yunnan Univ, Lab Ecol & Evolutionary Biol, State Key Lab Con…	Henan University; University of Vermont; Chinese Academy of Sciences; Institute of Subtropical Agriculture, CAS; Yunnan University; Chinese Academy of Forestry; Research Institute of Subtropical Forestry, CAF; Henan University	Shao, YH; Fu, SL (corresponding author), Henan Univ, Key Lab Geospatial Technol Middle & Lower Yellowg, Minist Educ, Coll Environm & Planning, Kaifeng 475004, Peoples R China.	yshao@vip.henu.edu; fsl@vip.henu.edu.cn	Zhang, Weixin/D-3540-2017; Fu, Shenglei/B-2729-2012; Li, Yanxia/LBH-7164-2024; Classen, Aimee T/C-4035-2008; Wu, Jianping/JJD-0118-2023; Wu, Jianping/H-9150-2012; Zhang, Weixin/ABB-8566-2020; Jing, Xin/I-7882-2016; Classen, Aimee T/AAM-5671-2021	Zhang, Weixin/0000-0001-9656-9522; Li, Yanxia/0000-0002-2115-1153; Classen, Aimee T/0000-0002-6741-3470; Wu, Jianping/0000-0002-5784-834X; Jing, Xin/0000-0002-7146-7180; Classen, Aimee T/0000-0002-6741-3470; Shao, Yuanhu/0000-0001-7950-5834	National Natural Science Foundation of China [U1804101, 31470559]; Zhongyuan Scholar Program [182101510005]; Youth Innovation Promotion Association CAS [2015303]; International Network for Bamboo and Rattan (INBAR)	National Natural Science Foundation of China(National Natural Science Foundation of China (NSFC)); Zhongyuan Scholar Program; Youth Innovation Promotion Association CAS; International Network for Bamboo and Rattan (INBAR)	The study was financially supported by National Natural Science Foundation of China (U1804101, 31470559), Zhongyuan Scholar Program (182101510005), the Youth Innovation Promotion Association CAS (2015303) and International Network for Bamboo and Rattan (INBAR).		15	8	9	6	77	ELSEVIER	AMSTERDAM	RADARWEG 29, 1043 NX AMSTERDAM, NETHERLANDS	0016-7061	1872-6259
no	no parasitic worm							J	Wang, JQ; Tan, YY; Shao, YJ; Shi, XZ; Zhang, GY				Wang, Jianqing; Tan, Yunyan; Shao, Yajun; Shi, Xiuzhen; Zhang, Guoyou			Changes in the Abundance and Community Complexity of Soil Nematodes in Two Rice Cultivars Under Elevated Ozone	FRONTIERS IN MICROBIOLOGY			English	Article						climate change; elevated ozone; soil health; soil food web; paddy soil; soil fauna; rice varieties	DIVERSITY; IMPACTS; PLANTS; YIELD; O-3; CO2	The atmospheric ozone concentrations have substantially increased in the surface layer over the past decades, and consequently exhibited a strong influence on soil microbial communities and functions. However, the effect of elevated ozone (eO(3)) on the abundance, diversity, and structural complexity of soil nematode communities are elusive under different rice (Oryza sativa L.) cultivars. Here, …	[Wang, Jianqing; Tan, Yunyan; Shao, Yajun; Shi, Xiuzhen] Fujian Normal Univ, Key Lab Humid Subtrop Ecogeog Proc, Minist Educ, Fuzhou, Peoples R China; [Zhang, Guoyou] Nanjing Univ Informat Sci & Technol, Sch Appl Meteorol, Key Lab Agrometeorol Jiangsu Prov, Nanjing, Peoples R China; [Wang, Jianqing; Tan, Yunyan; Shao, Yajun; Shi, Xiuzhen] Fujian Normal Univ, Sch Geog Sci, Fuzhou, Peoples R China;…	Fujian Normal University; Nanjing University of Information Science & Technology; Fujian Normal University; Yangzhou University	Shi, XZ (corresponding author), Fujian Normal Univ, Key Lab Humid Subtrop Ecogeog Proc, Minist Educ, Fuzhou, Peoples R China.;Zhang, GY (corresponding author), Nanjing Univ Informat Sci & Technol, Sch Appl Meteorol, Key Lab Agrometeorol Jiangsu Prov, Nanjing, Peoples R China.;Shi, XZ (corresponding author), Fujian Normal Univ, Sch Geog Sci, Fuzhou, Peoples R China.;Zhang, GY (corresponding author…	shxzh87@hotmail.com; zhang-guoyou@hotmail.com	Wang, Jianqing/ISA-7895-2023; 国友, 张/G-3930-2010	Wang, Jianqing/0000-0002-8035-2756; 国友, 张/0000-0001-8825-2621	National Natural Science Foundation of China [42077209, 31901165, 32071631, 41907022]; Sino-German Mobility Programme [M-0105]; Open Project of Jiangsu Key Laboratory of Crop Genetics and Physiology [YCSL202004]; Natural Science Foundation of Fujian Province, China [2020J01186]; Open Fund of Key Laboratory of Agrometeorology of Jiangsu Province [JKLAM2001]; Startup Foundation for Introducing Tale…	National Natural Science Foundation of China(National Natural Science Foundation of China (NSFC)); Sino-German Mobility Programme; Open Project of Jiangsu Key Laboratory of Crop Genetics and Physiology; Natural Science Foundation of Fujian Province, China(Natural Science Foundation of Fujian Province); Open Fund of Key Laboratory of Agrometeorology of Jiangsu Province; Startup Foundation for Intr…	The research was supported by the National Natural Science Foundation of China (Grant Nos. 42077209, 31901165, 32071631, and 41907022), the Sino-German Mobility Programme (M-0105), the Open Project of Jiangsu Key Laboratory of Crop Genetics and Physiology (YCSL202004), and Natural Science Foundation of Fujian Province, China (Grant No. 2020J01186), and the Open Fund of Key Laboratory of Agrometeo…		45	9	9	4	38	FRONTIERS MEDIA SA	LAUSANNE	AVENUE DU TRIBUNAL FEDERAL 34, LAUSANNE, CH-1015, SWITZERLAND		1664-302X
no	no parasitic worm (mention of plant-parasitic nematodes)							J	Li, LL; Luo, ZZ; Nian, LL; Li, LL; Niu, YN; Prasath, BB; Haider, FU; Zhang, YQ; He, RY; Liu, JH				Li, Liangliang; Luo, Zhuzhu; Nian, Lili; Li, Lingling; Niu, Yining; Prasath, Barathan Balaji; Haider, Fasih Ullah; Zhang, Yaoquan; He, Renyuan; Liu, Jiahe			Response of soil nematode community structure and metabolic footprint to nitrogen addition in alfalfa fields on the Loess Plateau	SCIENTIFIC REPORTS			English	Article							MICROBIAL FUNCTIONS; ELEVATED CO2; DIVERSITY; FERTILIZATION; PHOSPHATE; MINERALIZATION; ASSEMBLAGES; TEMPERATURE; INDICATOR; RELEASE	Nematodes serve as key indicators of soil health in ecological studies. Therefore, the current study examined the community structure and metabolic footprint of soil nematodes in alfalfa fields across varying levels of N supply in the semi-arid Loess Plateau. The findings offer theoretical guidance for the sustainable management of artificial alfalfa grasslands in this region. The research was ba…	[Li, Liangliang; Luo, Zhuzhu] Gansu Agr Univ, Grassland Sci Coll, Lanzhou 730070, Peoples R China; [Luo, Zhuzhu; Liu, Jiahe] Gansu Agr Univ, Coll Resources & Environm Sci, Lanzhou 730070, Peoples R China; [Luo, Zhuzhu; Li, Lingling; Niu, Yining] State Key Lab Arid Habitat Crop Sci, Lanzhou 730070, Peoples R China; [Nian, Lili; Zhang, Yaoquan; He, Renyuan] Gansu Agr Univ, Coll Forestry, Lanzhou 73…	Gansu Agricultural University; Gansu Agricultural University; Gansu Agricultural University; Chinese Academy of Sciences; South China Botanical Garden, CAS	Luo, ZZ (corresponding author), Gansu Agr Univ, Grassland Sci Coll, Lanzhou 730070, Peoples R China.;Luo, ZZ (corresponding author), Gansu Agr Univ, Coll Resources & Environm Sci, Lanzhou 730070, Peoples R China.;Luo, ZZ (corresponding author), State Key Lab Arid Habitat Crop Sci, Lanzhou 730070, Peoples R China.	luozz@gsau.edu.cn			National Natural Science Foundation of China [31860364, 32160526]; Science and Technology Program of Gansu Province [22JR5RA840]; Special funds for the central government to guide local scientific and technological development of Gansu Province [YDZX20216200001473]	National Natural Science Foundation of China(National Natural Science Foundation of China (NSFC)); Science and Technology Program of Gansu Province; Special funds for the central government to guide local scientific and technological development of Gansu Province	This work was supported by the National Natural Science Foundation of China (31860364, 32160526); the Science and Technology Program of Gansu Province (22JR5RA840); and the Special funds for the central government to guide local scientific and technological development of Gansu Province (YDZX20216200001473). DAS: The datasets used and/or analysed during the current study available from the corres…		57	0	0	3	3	NATURE PORTFOLIO	BERLIN	HEIDELBERGER PLATZ 3, BERLIN, 14197, GERMANY	2045-2322
no	no parasitic worm (mention of plant-parasitic nematodes)							J	Wang, SQ; Li, TX; Zheng, ZC				Wang, Shengqiang; Li, Tingxuan; Zheng, Zicheng			Response of soil aggregate-associated microbial and nematode communities to tea plantation age	CATENA			English	Article						Tea plantation age; Soil aggregates; Microbial community; Nematode community	ORGANIC-MATTER; AGRICULTURAL PRACTICES; DIFFERENT TILLAGE; ENZYME-ACTIVITIES; FOOD-WEB; BIOMASS; DIVERSITY; BIOTA; MINERALIZATION; PEDOGENESIS	Understanding the changes of soil microbial and nematode communities within aggregate fractions is essential for maintaining the stability of soil biological communities and soil health in agricultural ecosystems. However, the short- and long-term influence of converting abandoned land to tea (Camellia sinensis L.) plantations on soil aggregate-associated biological communities is still poorly un…	[Wang, Shengqiang; Li, Tingxuan; Zheng, Zicheng] Sichuan Agr Univ, Coll Resources, Chengdu 611130, Sichuan, Peoples R China	Sichuan Agricultural University	Li, TX (corresponding author), Sichuan Agr Univ, Coll Resources, Chengdu 611130, Sichuan, Peoples R China.	litinx@263.net	Zheng, Zicheng/JFB-2137-2023; Zheng, Zicheng/J-6463-2019		National Natural Science Foundation [41271307]; Science and Technology Support Program in Sichuan [2013NZ0044]	National Natural Science Foundation(National Natural Science Foundation of China (NSFC)); Science and Technology Support Program in Sichuan	This research was conducted under the support of National Natural Science Foundation (No. 41271307) and Science and Technology Support Program in Sichuan (No. 2013NZ0044). We are grateful for Prof. Han Chen's contribution in the process of revising the manuscript. The authors would like to thank editors and anonymous reviewers who gave their valuable suggestions to improve the manuscript.		42	22	24	2	146	ELSEVIER	AMSTERDAM	RADARWEG 29, 1043 NX AMSTERDAM, NETHERLANDS	0341-8162	1872-6887
no	no parasitic worm							J	de Abreu, PM; Farias, PG; Paiva, GS; Almeida, AM; Morais, PV				de Abreu, Pedro Miguel; Farias, Pedro Geadas; Paiva, Gabriel Silva; Almeida, Ana Maria; Morais, Paula Vasconcelos			Persistence of microbial communities including Pseudomonas aeruginosa in a hospital environment: a potential health hazard	BMC MICROBIOLOGY			English	Article						Pseudomonas aeruginosa; Hospital environment; Surface microbial colonization; Stenotrophomonas maltophilia	VANCOMYCIN-RESISTANT ENTEROCOCCUS; INTENSIVE-CARE-UNIT; NOSOCOMIAL INFECTIONS; CONTAMINATION; SURFACES; WATER; RISK; COLONIZATION; DIVERSITY; TRICLOSAN	Background: The persistence of microbial communities and how they change in indoor environments is of immense interest to public health. Moreover, hospital acquired infections are significant contributors to morbidity and mortality. Evidence suggests that, in hospital environments agent transfer between surfaces causes healthcare associated infections in humans, and that surfaces are an important…	[de Abreu, Pedro Miguel; Farias, Pedro Geadas; Almeida, Ana Maria] Inst Piaget, P-8300025 Enxerim, Silves, Portugal; [Paiva, Gabriel Silva; Morais, Paula Vasconcelos] Univ Coimbra, IMAR Marine & Environm Res Ctr, P-3004517 Coimbra, Portugal; [Morais, Paula Vasconcelos] Univ Coimbra, Dept Life Sci, FCTUC, P-3004517 Coimbra, Portugal	Universidade de Coimbra; Universidade de Coimbra	Morais, PV (corresponding author), Univ Coimbra, IMAR Marine & Environm Res Ctr, P-3004517 Coimbra, Portugal.	pvmorais@ci.uc.pt	Arquer, Pedro Farias/A-5976-2010; Farias, Pedro Daniel/KBC-2992-2024; Farias, Pedro da Silva/JZD-3395-2024; FUSCO-ALMEIDA, ANA AM/G-1507-2013; Morais, Paula Vasconcelos/C-9756-2014	Arquer, Pedro Farias/0000-0002-7781-9757; Farias, Pedro Daniel/0000-0002-5451-6374; Morais, Paula Vasconcelos/0000-0002-1939-6389	Instituto Piaget, Portugal; FCT [PTDC/MAR/109057/2008]; FCT, Portugal [PTDC/AGR-CFL/115373/2009]; Fundação para a Ciência e a Tecnologia [PTDC/AGR-CFL/115373/2009, PTDC/MAR/109057/2008] Funding Source: FCT	Instituto Piaget, Portugal; FCT(Fundacao para a Ciencia e a Tecnologia (FCT)); FCT, Portugal(Fundacao para a Ciencia e a Tecnologia (FCT)); Fundação para a Ciência e a Tecnologia(Fundacao para a Ciencia e a Tecnologia (FCT))	We acknowledge the Hospital de Faro and its Director for the permission for sampling. This research was partially supported in part by Instituto Piaget, Portugal, through the project 'Estudo da variabilidade genetica e da prevalencia de Pseudomonas aeruginosa em ambiente hospitalar' and from FCT project PTDC/MAR/109057/2008. PA and PF were supported by Instituto Piaget, Portugal, fellowships. GP …		49	68	81	1	17	BMC	LONDON	CAMPUS, 4 CRINAN ST, LONDON N1 9XW, ENGLAND	1471-2180
no	no parasitic worm (mention of plant-parasitic nematodes)							J	Núñez-Zofio, M; Larregla, S; Garbisu, C; Guerrero, MM; Lacasa, CM; Lacasa, A				Nunez-Zofio, M.; Larregla, S.; Garbisu, C.; Guerrero, M. M.; Lacasa, C. M.; Lacasa, A.			Application of sugar beet vinasse followed by solarization reduces the incidence of Meloidogyne incognita in pepper crops while improving soil quality	PHYTOPARASITICA			English	Article						Biodisinfestation; Methyl bromide; Phytopathogenic nematode; Soil health; Soilborne pathogen	ROOT-KNOT NEMATODES; METHYL-BROMIDE; MICROBIAL COMMUNITIES; FUNCTIONAL DIVERSITY; AMENDMENTS; PLANT; BIOSOLARIZATION; GROWTH; MANURE; FERTILIZATION	The application of organic amendments followed by solarization is a promising alternative to chemical disinfestation for the control of soilborne pathogens in protected crops. We assessed the effectiveness of the application of sugar beet vinasse, alone and in combination with fresh sheep manure, followed by solarization on (i) disease incidence of Meloidogyne incognita in protected pepper crops …	[Nunez-Zofio, M.; Larregla, S.] NEIKER Tecnalia, Dept Plant Protect, Basque Inst Agr Res & Dev, Derio 48160, Spain; [Garbisu, C.] NEIKER Tecnalia, Dept Ecol & Nat Resources, Soil Microbial Ecol Grp, Derio 48160, Spain; [Guerrero, M. M.; Lacasa, C. M.; Lacasa, A.] Inst Murciano Invest & Desarrollo Agr & Alimentar, Biotechnol & Crop Protect Dept, La Alberca 30150, Spain		Larregla, S (corresponding author), NEIKER Tecnalia, Dept Plant Protect, Basque Inst Agr Res & Dev, C Berreaga 1, Derio 48160, Spain.	slarregla@neiker.net	Garbisu, Carlos/G-1908-2014; del mar guerrero, maria/R-2091-2019; Garbisu, Carlos/D-1942-2012	del mar guerrero, maria/0000-0001-5206-3984; Garbisu, Carlos/0000-0002-5577-6151; Aragones, Ana/0000-0001-9606-1489; Larregla del Palacio, Santiago/0000-0002-2805-521X; Besga, Gerardo/0000-0002-5557-8788	National Institute for Agricultural and Food Research and Technology (INIA) of the Spanish Ministry of Science and Innovation [RTA-2008-00058-C03, RTA 2011-00005-C03]; Department of Environment, Territorial Planning, Agriculture and Fisheries of the Basque Government; INIA	National Institute for Agricultural and Food Research and Technology (INIA) of the Spanish Ministry of Science and Innovation; Department of Environment, Territorial Planning, Agriculture and Fisheries of the Basque Government; INIA(Instituto de Investigacion Agropecuaria (INIA)Spanish Government)	This research was financially supported by the National Institute for Agricultural and Food Research and Technology (INIA) of the Spanish Ministry of Science and Innovation (projects RTA-2008-00058-C03 and RTA 2011-00005-C03) and by the Department of Environment, Territorial Planning, Agriculture and Fisheries of the Basque Government (project CIPASAPI and BIOSOL). Mireia Nunez-Zofio was the reci…		41	23	24	1	30	SPRINGER	DORDRECHT	VAN GODEWIJCKSTRAAT 30, 3311 GZ DORDRECHT, NETHERLANDS	0334-2123	1876-7184
no	no parasitic worm							J	Zhang, CZ; Xue, WF; Xue, JR; Zhang, J; Qiu, LJ; Chen, XY; Hu, F; Kardol, P; Liu, MQ				Zhang, Chongzhe; Xue, Wenfeng; Xue, Jingrong; Zhang, Jing; Qiu, Lujie; Chen, Xiaoyun; Hu, Feng; Kardol, Paul; Liu, Manqiang			Leveraging functional traits of cover crops to coordinate crop productivity and soil health	JOURNAL OF APPLIED ECOLOGY			English	Article						agricultural sustainability; cover crops; ecological strategy; ecosystem functions; functional traits; nematode communities; plant economic spectrum; soil health	PLANT ECONOMICS SPECTRUM; FOOD-WEB; NEMATODE COMMUNITIES; EXTRACTION METHOD; ROOT TRAITS; DIVERSITY; BIODIVERSITY; BIOMASS; LIFE; STOICHIOMETRY	Plants act as ecosystem engineers playing fundamental roles in steering their surroundings, including soil abiotic and biotic conditions, soil organisms, and the complex soil food web they comprise. Trait-based approaches have been considered a 'Holy Grail' in linking plants to ecosystem functions, but the mechanistic relationship between plant traits and the soil food web as an indicator of soil…	[Zhang, Chongzhe; Xue, Wenfeng; Xue, Jingrong; Zhang, Jing; Qiu, Lujie; Chen, Xiaoyun; Hu, Feng; Liu, Manqiang] Nanjing Agr Univ, Coll Resources & Environm Sci, Soil Ecol Lab, Nanjing, Peoples R China; [Zhang, Chongzhe; Zhang, Jing; Chen, Xiaoyun; Liu, Manqiang] Nanjing Agr Univ, Key Lab Biol Interact & Crop Hlth, Jiangsu Collaborat Innovat Ctr Solid Organ Waste, Nanjing, Peoples R China; [Kardol…	Nanjing Agricultural University; Nanjing Agricultural University; Swedish University of Agricultural Sciences; Lanzhou University	Liu, MQ (corresponding author), Nanjing Agr Univ, Coll Resources & Environm Sci, Soil Ecol Lab, Nanjing, Peoples R China.;Liu, MQ (corresponding author), Nanjing Agr Univ, Key Lab Biol Interact & Crop Hlth, Jiangsu Collaborat Innovat Ctr Solid Organ Waste, Nanjing, Peoples R China.;Liu, MQ (corresponding author), Lanzhou Univ, Coll Pastoral Agr Sci & Technol, Ctr Grassland Microbiome, Lanzhou, Pe…	liumq@njau.edu.cn	Liu, Manqiang/G-6566-2012; Hu, Feng/IAN-4009-2023; Kardol, Paul/N-8383-2015	Liu, Manqiang/0000-0001-6654-7795; Zhang, Chongzhe/0000-0002-1113-6283; Kardol, Paul/0000-0001-7065-3435	China Agriculture Research System--Green Manure [CARS--22]; National Foundation of Sciences in China [41877056, 42077047]; National Key RD program [2021YFD1700202]	China Agriculture Research System--Green Manure; National Foundation of Sciences in China; National Key RD program	China Agriculture Research System--Green Manure, Grant/Award Number: CARS--22; National Foundation of Sciences in China, Grant/Award Number: 41877056 and 42077047; National Key R&D program, Grant/Award Number: 2021YFD1700202		108	21	25	25	147	WILEY	HOBOKEN	111 RIVER ST, HOBOKEN 07030-5774, NJ USA	0021-8901	1365-2664
no	no parasitic worm							J	Zheng, J; Tao, L; Dini-Andreote, F; Luan, L; Kong, PJ; Xue, JR; Zhu, GF; Xu, QS; Jiang, YJ				Zheng, Jie; Tao, Liang; Dini-Andreote, Francisco; Luan, Lu; Kong, Peijun; Xue, Jingrong; Zhu, Guofan; Xu, Qinsong; Jiang, Yuji			Dynamic Responses of Ammonia-Oxidizing Archaea and Bacteria Populations to Organic Material Amendments Affect Soil Nitrification and Nitrogen Use Efficiency	FRONTIERS IN MICROBIOLOGY			English	Article						ammonia oxidizers; competitive interaction; keystone taxa; potential nitrification activity; plant productivity; straw application	NICHE SPECIALIZATION; MICROBIAL COMMUNITY; AMOA GENES; OXIDATION; ABUNDANCE; PH; SENSITIVITY; STRATEGIES; DIVERSITY; NEMATODES	Organic material amendments have been proposed as an effective strategy to promote soil health by enhancing soil fertility and promoting nitrogen (N) cycling and N use efficiency (NUE). Thus, it is important to investigate the extent to which the structure and function of ammonia-oxidizing archaea (AOA) and bacteria (AOB) differentially respond to the organic material amendments in field settings…	[Zheng, Jie; Luan, Lu; Kong, Peijun; Xue, Jingrong; Zhu, Guofan; Jiang, Yuji] Chinese Acad Sci, Inst Soil Sci, State Key Lab Soil & Sustainable Agr, Nanjing, Peoples R China; [Zheng, Jie; Kong, Peijun] Univ Chinese Acad Sci, Beijing, Peoples R China; [Tao, Liang] Guangdong Acad Sci, Inst Ecoenvironm & Soil Sci, Guangdong Key Lab Integrated Agroenvironm Pollut C, Guangzhou, Peoples R China; [Dini-…	Chinese Academy of Sciences; Nanjing Institute of Soil Science, CAS; Chinese Academy of Sciences; University of Chinese Academy of Sciences, CAS; Guangdong Academy of Sciences; Institute of Eco-environmental & Soil Sciences, Guangdong Academy of Sciences; Pennsylvania Commonwealth System of Higher Education (PCSHE); Pennsylvania State University; Pennsylvania State University - University Park; P…	Jiang, YJ (corresponding author), Chinese Acad Sci, Inst Soil Sci, State Key Lab Soil & Sustainable Agr, Nanjing, Peoples R China.	yjjiang@issas.ac.cn	Jiang, Yuji/GLN-6067-2022; Dini-Andreote, Francisco/M-6176-2017; Jiang, Yuji/E-4383-2017	Jiang, Yuji/0000-0001-8290-3518; Dini-Andreote, Francisco/0000-0002-6654-0769; Jiang, Yuji/0000-0001-8290-3518					70	8	8	5	48	FRONTIERS MEDIA SA	LAUSANNE	AVENUE DU TRIBUNAL FEDERAL 34, LAUSANNE, CH-1015, SWITZERLAND		1664-302X
no	no parasitic worm (mention of plant-parasitic nematodes)							J	Nisa, RU; Nisa, AU; Hroobi, AA; Shah, AA; Tantray, AY				Nisa, Rawhat Un; Nisa, Anees Un; Hroobi, Ali Ahmed; Shah, Ali Asghar; Tantray, Aadil Yousuf			Year-Long Assessment of Soil Nematode Diversity and Root Inhibition-Indicator Nematode Genera in Rice Fields	BIOLOGY-BASEL			English	Article						abundance; free-living nematodes; paddy; plant-parasitic nematodes; prominence value; rice root inhibition; seasons; soil nematode community	MATURITY INDEX; MELOIDOGYNE-GRAMINICOLA; PARASITIC NEMATODES; COMMUNITY STRUCTURE; PLANT; BIODIVERSITY; MANAGEMENT; NITROGEN; YIELD; DISTURBANCE	Simple Summary Nematodes are the soil microbes that function for nutrient regulation and biological degradation. Nematode diversity changes during different seasons of a year due to changes in ecological factors. Soil characteristics change significantly due to lowland rice cultivation. This research investigated soil nematode diversity and seasonal changes in rice fields during three months of t…	[Nisa, Rawhat Un; Shah, Ali Asghar] BGSB Univ, Nematode Biodivers & Genom Res Lab, Rajouri 185234, India; [Nisa, Anees Un] Univ Kashmir, Dept Bot, Mycol & Plant Pathol Lab, Srinagar 190006, India; [Hroobi, Ali Ahmed] Al Baha Univ, Coll Sci Almandaq, Dept Biol, Al Baha 657797738, Saudi Arabia; [Tantray, Aadil Yousuf] Aligarh Muslim Univ, Dept Bot, Aligarh 202002, Uttar Pradesh, India; [Tantray, Aa…	University of Kashmir; Al Baha University; Aligarh Muslim University; University of Aberdeen	Tantray, AY (corresponding author), Aligarh Muslim Univ, Dept Bot, Aligarh 202002, Uttar Pradesh, India.;Tantray, AY (corresponding author), Univ Aberdeen, Sch Biol Sci, Aberdeen AB24 3UU, Scotland.	a.y.tantray@gmail.com	Hroobi, Ali/GQQ-3058-2022	Nisa, Anees Un/0000-0001-9034-9756; TANTRAY, AADIL YOUSUF/0000-0001-7070-3594	Government of India's University Grants Commission (UGC); Science and Engineering Research Board of the Government of India's Department of Science and Technology (DST-SERB) [ODF/2018/000514]	Government of India's University Grants Commission (UGC); Science and Engineering Research Board of the Government of India's Department of Science and Technology (DST-SERB)	The author R.U.N is thankful to the Government of India's University Grants Commission (UGC) for providing a MANF fellowship, and the author A.Y.T is thankful to the Science and Engineering Research Board of the Government of India's Department of Science and Technology (DST-SERB) for providing an Overseas Visiting Doctoral Fellowship (ODF/2018/000514).		80	3	4	9	36	MDPI	BASEL	ST ALBAN-ANLAGE 66, CH-4052 BASEL, SWITZERLAND		2079-7737
no	no parasitic worm (mention of plant-parasitic nematodes)							J	Huang, K; Jiang, QP; Liu, LH; Zhang, ST; Liu, CL; Chen, HT; Ding, W; Zhang, YQ				Huang, Kuo; Jiang, Qipeng; Liu, Liehua; Zhang, Shuting; Liu, Chaoli; Chen, Haitao; Ding, Wei; Zhang, Yongqiang			Exploring the key microbial changes in the rhizosphere that affect the occurrence of tobacco root-knot nematodes	AMB EXPRESS			English	Article						Root-knot nematode; Soil-borne disease; Microbial community; Pseudomonas	MELOIDOGYNE-INCOGNITA; BIOLOGICAL-CONTROL; PSEUDOMONAS SP; SOILBORNE DISEASES; SOIL; SUPPRESSION; COMMUNITIES; STRATEGIES; GROWTH; WILT	Root-knot nematode (RKN) disease is a soil-borne disease. However, most studies on RKN have focused on the screening of agents and the cultivation of resistant varieties, and reports on the interaction of RKNs with soil microorganisms are few. In this study, we performed Illumina high-throughput sequencing to analyze diseased and healthy soil and the microbial-community changes in rhizosphere soi…	[Huang, Kuo; Jiang, Qipeng; Liu, Liehua; Zhang, Shuting; Liu, Chaoli; Ding, Wei; Zhang, Yongqiang] Southwest Univ, Coll Plant Protect, Chongqing 400715, Peoples R China; [Chen, Haitao] Chongqing Inst Tobacco Sci, Chongqing 400715, Peoples R China	Southwest University - China; China National Tobacco Corporation	Zhang, YQ (corresponding author), Southwest Univ, Coll Plant Protect, Chongqing 400715, Peoples R China.	zyqiang@swu.edu.cn	ZHANG, Yongqiang/KPA-3358-2024		China National Tobacco Corporation [SCYC201704]; major project for green prevention and control of Chongqing Tobacco corporation [NY20180401070011]	China National Tobacco Corporation; major project for green prevention and control of Chongqing Tobacco corporation	This work was supported by a key project (SCYC201704) from the China National Tobacco Corporation and a major project for green prevention and control of Chongqing Tobacco corporation (NY20180401070011).		54	20	26	10	64	SPRINGER	NEW YORK	ONE NEW YORK PLAZA, SUITE 4600, NEW YORK, NY, UNITED STATES	2191-0855
yes		mammal	wild	Spain	Europe and Northern America		no	J	Ripa, A; Díaz-Caballero, JA; Palacios-González, MJ; Zalba, J; Espinosa, A; García-Zapata, JL; Gómez-Martín, A; Tkach, V; Fernández-Garcia, JL				Ripa, Adriana; Diaz-Caballero, Jose A.; Palacios-Gonzalez, Maria Jesus; Zalba, Javier; Espinosa, Antonio; Garcia-Zapata, Juan Luis; Gomez-Martin, Ana; Tkach, Vasyl; Fernandez-Garcia, Jose Luis			Non-Invasive Wildlife Disease Surveillance Using Real Time PCR Assays: The Case of the Endangered Galemys pyrenaicus Populations from the Central System Mountains (Extremadura, Spain)	ANIMALS			English	Article						Central System Mountains; Galemys pyrenaicus; insectivores; non-invasive; Omphalometra flexuosa; pathogens; real time PCR	PARASITE; DIGENEA; DIFFERENTIATION; MICROPHALLIDAE; SORICOMORPHA; SALMONELLA; DIVERSITY; TALPIDAE; MAMMALS; RODENTS	Until now, data on parasites or bacteria of the Iberian desman (Galemys pyrenaicus) was practically absent. We used non-invasive methods of sample collection and analysis to determine the health status of G. pyrenaicus. We detected four species of bacteria and three parasites using qPCR assays. Based on DNA sequence data, G. pyrenaicus in the study area harbors a likely new species of the previou…	[Ripa, Adriana; Espinosa, Antonio; Gomez-Martin, Ana; Fernandez-Garcia, Jose Luis] Univ Extremadura, Fac Vet, Genet & Anim Breeding, Caceres 10071, Spain; [Diaz-Caballero, Jose A.; Palacios-Gonzalez, Maria Jesus; Zalba, Javier] Junta Extremadura, Direcc Gen Sostenibil, Consejeria Trans Ecol & Sostenibil, Merida 06800, Spain; [Garcia-Zapata, Juan Luis] Univ Extremadura, Dept Math, Badajoz 06006, S…	Universidad de Extremadura; Universidad de Extremadura; University of North Dakota Grand Forks	Fernández-Garcia, JL (corresponding author), Univ Extremadura, Fac Vet, Genet & Anim Breeding, Caceres 10071, Spain.	pepelufe@unex.es	Gomez Martin, Ana Mª/HZH-6205-2023; Tkach, Oksana/N-1804-2018	Gomez Martin, Ana Mª/0000-0001-5820-8750; Garcia Zapata, Juan Luis/0000-0003-1419-1672	LIFE+Desmania Project [LI-FE11/NAT/ES/000691]; European Regional Development Fund (FEDER) through the Interreg Cooperation Programme INTERREG V-A Spain-Portugal (POCTEP) [0620_BIOTRANS_4_E]	LIFE+Desmania Project; European Regional Development Fund (FEDER) through the Interreg Cooperation Programme INTERREG V-A Spain-Portugal (POCTEP)(European Union (EU))	This study was financially supported by the LIFE+Desmania Project (LI-FE11/NAT/ES/000691) Programa para la recuperacion y conservacion de Galemys pyrenaicus y su habitat en Castilla y Leon y Extremadura and the project 0620_BIOTRANS_4_E which is co-financed by the European Regional Development Fund (FEDER) through the Interreg Cooperation Programme INTERREG V-A Spain-Portugal (POCTEP 2014-2020).		66	1	1	0	4	MDPI	BASEL	ST ALBAN-ANLAGE 66, CH-4052 BASEL, SWITZERLAND	2076-2615
no	no parasitic worm (mention of plant-parasitic nematodes)							J	Yuan, M; Yu, TB; Shi, QH; Han, DW; Yu, KC; Wang, LX; Wang, SR; Xiang, H; Wen, RH; Nian, H; Lian, TX				Yuan, Ming; Yu, Taobing; Shi, Qihan; Han, Dongwei; Yu, Kanchao; Wang, Lianxia; Wang, Shurong; Xiang, Hao; Wen, Ronghui; Nian, Hai; Lian, Tengxiang			Rhizosphere Soil Bacterial Communities of Continuous Cropping-Tolerant and Sensitive Soybean Genotypes Respond Differently to Long-Term Continuous Cropping in Mollisols	FRONTIERS IN MICROBIOLOGY			English	Article						continuous cropping; soybean; Mollisol; rhizosphere microorganisms; network	MICROBIOME; DIVERSITY; DYNAMICS; HEALTH; FUNGI	The continuous planting of soybeans leads to soil acidification, aggravation of soil-borne diseases, reduction in soil enzyme activity, and accumulation of toxins in the soil. Microorganisms in the rhizosphere play a very important role in maintaining the sustainability of the soil ecosystem and plant health. In this study, two soybean genotypes, one bred for continuous cropping and the other not…	[Yuan, Ming; Han, Dongwei; Yu, Kanchao; Wang, Lianxia; Wang, Shurong] Heilongjiang Acad Agr Sci, Qiqihar Branch, Qiqihar, Peoples R China; [Yu, Taobing; Shi, Qihan; Nian, Hai; Lian, Tengxiang] South China Agr Univ, State Key Lab Conservat & Utilizat Subtrop Agrobi, Guangzhou, Peoples R China; [Yu, Taobing; Shi, Qihan; Nian, Hai; Lian, Tengxiang] South China Agr Univ, Key Lab Plant Mol Breeding Gu…	Heilongjiang Academy of Agricultural Sciences; South China Agricultural University; South China Agricultural University; Chinese Academy of Sciences; Institute of Hydrobiology, CAS; Guangxi University	Nian, H; Lian, TX (corresponding author), South China Agr Univ, State Key Lab Conservat & Utilizat Subtrop Agrobi, Guangzhou, Peoples R China.;Nian, H; Lian, TX (corresponding author), South China Agr Univ, Key Lab Plant Mol Breeding Guangdong Prov, Coll Agr, Guangzhou, Peoples R China.	hnian@scau.edu.cn; liantx@scau.edu.cn	lian, tengxiang/ACF-8672-2022		China Agriculture Research System of MOF [CARS-04]; Laboratory independent research projects [SKLCUSA-a201913]	China Agriculture Research System of MOF; Laboratory independent research projects	This work was supported by China Agriculture Research System of MOF and MARA (CARS-04), and the Laboratory independent research projects (SKLCUSA-a201913).		45	18	19	23	173	FRONTIERS MEDIA SA	LAUSANNE	AVENUE DU TRIBUNAL FEDERAL 34, LAUSANNE, CH-1015, SWITZERLAND		1664-302X
no	no parasitic worm (mention of plant-parasitic nematodes)							J	Pattison, AB; Moody, PW; Badcock, KA; Smith, LJ; Armour, JA; Rasiah, V; Cobon, JA; Gulino, LM; Mayer, R				Pattison, A. B.; Moody, P. W.; Badcock, K. A.; Smith, L. J.; Armour, J. A.; Rasiah, V.; Cobon, J. A.; Gulino, L. -M.; Mayer, R.			Development of key soil health indicators for the Australian banana industry	APPLIED SOIL ECOLOGY			English	Article						agroecosystems; bioindicators; biological soil indicators; chemical soil indicators; Musa AAA; physical soil indicators; soil carbon; soil nematode community composition; soil management	MICROBIAL COMMUNITIES; CHEMICAL-PROPERTIES; QUALITY; MANAGEMENT; SYSTEMS; NEMATODES; FRAMEWORK; CARBON; GENERA	To improve the sustainability and environmental accountability of the banana industry there is a need to develop a set of soil health indicators that integrate physical, chemical and biological soil properties. These indicators would allow banana growers, extension and research workers to improve soil health management practices. To determine changes in soil properties due to the cultivation of b…	[Pattison, A. B.; Badcock, K. A.] Dept Primary Ind & Fisheries, Johnstone, Qld 4859, Australia; [Moody, P. W.] Dept Nat Resources & Water, Indooroopilly, Qld 4068, Australia; [Armour, J. A.; Rasiah, V.] Dept Nat Resources & Water, Mareeba, Qld 4880, Australia; [Cobon, J. A.; Gulino, L. -M.] Dept Primary Ind & Fisheries, Indooroopilly, Qld 4068, Australia; [Mayer, R.] Dept Primary Ind & Fisheries,…		Pattison, AB (corresponding author), Dept Primary Ind & Fisheries, POB 20, Johnstone, Qld 4859, Australia.	Tony.Pattison@dpi.qld.gov.au	Pattison, Tony/AAF-3097-2021		Banana Special Interest Group; Horticulture Australia Limited; Department of Primary Industries and Fisheries; Queensland and Department of Natural Resources; Mines and Water, Queensland [FR02025]	Banana Special Interest Group; Horticulture Australia Limited(Horticulture Innovation Australia); Department of Primary Industries and Fisheries; Queensland and Department of Natural Resources; Mines and Water, Queensland	We gratefully acknowledge the landholders who took part in this survey: Mr. Geoff. Bush, Mr. Darryl Wall, Mr. Patrick Leahy, Mr. Maurice Franklin, Mr. Ian Barnes, Mr. Ted Bear, Mr. Ross Lindsay and Mr. Andrew Want. We would also like to thank Ms. Tracy Whiteing and Mr. Dale Heiner who assisted with the sampling and processing of soil samples. Funding for this study was provided by Growcom (former…		45	45	50	0	53	ELSEVIER SCIENCE BV	AMSTERDAM	PO BOX 211, 1000 AE AMSTERDAM, NETHERLANDS	0929-1393
no	no parasitic worm							J	Du Preez, G; Daneel, M; De Goede, R; Du Toit, MJ; Ferris, H; Fourie, H; Geisen, S; Kakouli-Duarte, T; Korthals, G; Sanchez-Moreno, S; Schmidt, JH				Du Preez, Gerhard; Daneel, Mieke; De Goede, Ron; Du Toit, Marie Joey; Ferris, Howard; Fourie, Hendrika; Geisen, Stefan; Kakouli-Duarte, Thomais; Korthals, Gerard; Sanchez-Moreno, Sara; Schmidt, Jan Henrik			Nematode-based indices in soil ecology: Application, utility, and future directions	SOIL BIOLOGY & BIOCHEMISTRY			English	Article						Soil health; Ecosystem functioning; Food web status; Faunal analysis; Molecular approaches	COMMUNITY STRUCTURE; FOOD-WEB; COVER CROPS; MICROBIAL COMMUNITIES; METABOLIC FOOTPRINTS; PHYSICAL-PROPERTIES; FEEDING-HABITS; MATURITY INDEX; LAND-USE; DIVERSITY	The health and functioning of soil ecosystems are the foundation of sustainable food production and land management. Of key importance in achieving sustainability, is the frequent measurement of soil health, and indices based on the community structure of nematodes are amongst the most widely used toolsets by soil ecologists. Thirty years after the development of the Maturity Index, we aimed to e…	[Du Preez, Gerhard; Du Toit, Marie Joey; Fourie, Hendrika] North West Univ, Unit Environm Sci & Management, Potchefstroom, South Africa; [Daneel, Mieke] Agr Res Council Trop & Subtrop Crops, Nelspruit, South Africa; [De Goede, Ron] Wageningen Univ & Res, Soil Biol Grp, Wageningen, Netherlands; [Ferris, Howard] Univ Calif Davis, Dept Entomol & Nematol, Davis, CA USA; [Geisen, Stefan] Wageningen Un…	North West University - South Africa; Wageningen University & Research; University of California System; University of California Davis; Wageningen University & Research; South East Technological University (SETU); Wageningen University & Research; Consejo Superior de Investigaciones Cientificas (CSIC); Julius Kuhn-Institut	Du Preez, G (corresponding author), North West Univ, Unit Environm Sci & Management, Potchefstroom, South Africa.;De Goede, R (corresponding author), Wageningen Univ & Res, Soil Biol Grp, Wageningen, Netherlands.	gerhard.dupreez@nwu.ac.za; ron.degoede@wur.nl	Daneel, Mieke Stefanie/GLT-7968-2022; Du Preez, Gerhard/R-5088-2019	Du Preez, Gerhard/0000-0001-6216-1641; Fourie, Hendrika/0000-0002-3629-9863; Daneel, Mieke/0000-0002-4240-2310; Kakouli-Duarte, Thomais/0000-0001-9200-2166; Geisen, Stefan/0000-0003-0734-727X	Deutsche Forschungsgemeinschaft (DFG, German Research Foundation) [420414676]	Deutsche Forschungsgemeinschaft (DFG, German Research Foundation)(German Research Foundation (DFG))	The contribution of JHS was funded by the Deutsche Forschungsgemeinschaft (DFG, German Research Foundation) - Project no. 420414676: The self-regulatory potential of agro-ecosystems: Using nematodes as indicators for legume disease suppressive soils.		136	62	65	41	167	PERGAMON-ELSEVIER SCIENCE LTD	OXFORD	THE BOULEVARD, LANGFORD LANE, KIDLINGTON, OXFORD OX5 1GB, ENGLAND	0038-0717	1879-3428
no	no parasitic worm (mention of plant-parasitic nematodes)							J	van Himbeeck, R; Cazzaniga, SG; van den Elsen, S; Vrielink, JO; Aslan, SK; Visser, J; Helder, J				van Himbeeck, Robbert; Cazzaniga, Sara Giulia; van den Elsen, Sven; Vrielink, Job Oude; Aslan, Semih Karst; Visser, Johnny; Helder, Johannes			A full-length SSU rRNA-based workflow for high-resolution monitoring of nematode communities reveals direct and indirect responses to plant-based manipulations	SOIL BIOLOGY & BIOCHEMISTRY			English	Article						Nematode metabarcoding; Nanopore sequencing; Soil health indicators; Cover crops; Meloidogyne chitwoodi	PARASITIC-NEMATODES; COVER CROPS; FOOD-WEB; SOIL; EVOLUTION; MELOIDOGYNE; PHYLOGENY; FAMILIES; MARINE	Agricultural intensification has resulted in a decline in soil biodiversity, and concerns about the deterioration of the biological condition of soils prompted the development of measures to restore soil life. Due to the overwhelming biodiversity of soils, evaluation of such measures is not straightforward, and proxies are used to assess soil health. Because of their trophic diversity, high abund…	[van Himbeeck, Robbert; Cazzaniga, Sara Giulia; van den Elsen, Sven; Vrielink, Job Oude; Aslan, Semih Karst; Helder, Johannes] Wageningen Univ, Lab Nematol, POB 8123, NL-6700 ES Wageningen, Netherlands; [Visser, Johnny] Wageningen Univ & Res, Wageningen Plant Res, Field Crops, Edelhertweg 1, NL-8219 PH Lelystad, Netherlands	Wageningen University & Research; Wageningen University & Research	Helder, J (corresponding author), Wageningen Univ, Lab Nematol, POB 8123, NL-6700 ES Wageningen, Netherlands.	hans.helder@wur.nl		van Himbeeck, Robbert/0000-0002-1253-219X; Aslan, Semih Karst/0009-0003-9435-0051; Oude Vrielink, Job/0009-0007-8331-816X; Cazzaniga, Sara Giulia/0000-0001-5530-136X	TKI project [LWV20338]; Dutch Topsector AgriFood [AF18085, TU18150]; Dutch Topsector Tuinbouw&Uitgangsmaterialen	TKI project; Dutch Topsector AgriFood; Dutch Topsector Tuinbouw&Uitgangsmaterialen	RvH was supported by the TKI project grant LWV20338. SGC was supported by the TKI project grants AF18085 and TU18150 of the Dutch Topsectors Agri&Food and Tuinbouw&Uitgangsmaterialen		72	3	3	8	10	PERGAMON-ELSEVIER SCIENCE LTD	OXFORD	THE BOULEVARD, LANGFORD LANE, KIDLINGTON, OXFORD OX5 1GB, ENGLAND	0038-0717	1879-3428
no	no parasitic worm (mention of plant-parasitic nematodes)							J	Abawi, GS; Widmer, TL				Abawi, GS; Widmer, TL			Impact of soil health management practices on soilborne pathogens, nematodes and root diseases of vegetable crops	APPLIED SOIL ECOLOGY			English	Article; Proceedings Paper	Conference on Soil Health: Managing the Biological Component of Soil Quality	NOV 10, 1998	LAS VEGAS, NV	Entomol Soc Amer,Amer Phytopathol Soc		soil quality; plant-parasitic nematodes; pathogenic fungi; soil biology; cultural practices	CROPPING SYSTEMS; PLANT-PATHOGENS; GREEN MANURE; COVER CROP; SUPPRESSION; COMPOST; TILLAGE; ROT; RHIZOCTONIA; SUDANGRASS	Various cultural practices, including the use of cover and rotational crops, composts, tillage systems, and others have been promoted as management options for enhancing soil quality and health. All cultural practices are known to directly or indirectly affect populations of soilborne pathogens and the severity of their resultant root diseases. Soil biology is a major component and contributes si…	Cornell Univ, New York State Agr Expt Stn, Dept Plant Pathol, Geneva, NY 14456 USA	Cornell University	Cornell Univ, New York State Agr Expt Stn, Dept Plant Pathol, Geneva, NY 14456 USA.								69	336	439	12	205	ELSEVIER	AMSTERDAM	RADARWEG 29, 1043 NX AMSTERDAM, NETHERLANDS	0929-1393	1873-0272
no	no parasitic worm (free-living stage in zooplankton)							J	Ashour, M; Mabrouk, MM; Abo-Taleb, HA; Sharawy, ZZ; Ayoub, HF; Hien, HV; Davies, SJ; El-Haroun, E; Goda, AMSA				Ashour, Mohamed; Mabrouk, Mohamed M.; Abo-Taleb, Hamdy A.; Sharawy, Z. Z.; Ayoub, Hala F.; Doan, Hien Van; Davies, Simon J.; El-Haroun, Ehab; Goda, Ashraf M. S. -A.			A liquid seaweed extract (TAM®) improves aqueous rearing environment, diversity of zooplankton community, whilst enhancing growth and immune response of Nile tilapia, Oreochromis niloticus, challenged by Aeromonas hydrophila	AQUACULTURE			English	Article						Seaweed extract; TAM (R); Water exposure; Growth performance; Immunity and antioxidant status; Planktons; Nile tilapia	SHRIMP LITOPENAEUS-VANNAMEI; ACID METHYL-ESTERS; ABU-QIR BAY; ANTIOXIDANT ACTIVITY; DISEASE RESISTANCE; FEED-UTILIZATION; BODY-COMPOSITION; ULVA-RIGIDA; PERFORMANCE; GRACILARIA	A commercial seaweed liquid extract (TrueAlgaeMax, TAM (R)), previously showed a high content of phytochemical compounds and resulted in promoting growth and immune response of Nile tilapia, when applied as dietary supplementation. In the current study, the effects of applying TAM (R) as a natural agent to rearing water on growth performance, feed utilization, and immune response of Nile tilapia,…	[Ashour, Mohamed; Sharawy, Z. Z.; Goda, Ashraf M. S. -A.] Natl Inst Oceanog & Fisheries NIOF, Cairo, Egypt; [Mabrouk, Mohamed M.] Al Azhar Univ, Fish Prod Dept, Fac Agr, Cairo, Egypt; [Abo-Taleb, Hamdy A.] Al Azhar Univ, Dept Zool, Fac Sci, Cairo, Egypt; [Ayoub, Hala F.] Cent Lab Aquaculture Res, Dept Fish Hlth & Management, Agr Res Ctr ARC, Sharqia, Egypt; [Doan, Hien Van] Chiang Mai Univ, Dept …	Egyptian Knowledge Bank (EKB); National Institute of Oceanography & Fisheries (NIOF); Egyptian Knowledge Bank (EKB); Al Azhar University; Egyptian Knowledge Bank (EKB); Al Azhar University; Chiang Mai University; Harper Adams University; Egyptian Knowledge Bank (EKB); Cairo University	Ashour, M (corresponding author), Natl Inst Oceanog & Fisheries NIOF, Cairo, Egypt.	microalgae_egypt@yahh.com	Ashour, Mohamed/AAN-3562-2020; shi, danyang/ABG-6569-2021; Ashour, Mohamed/JCP-4317-2023; Abo-Taleb, Hamdy A./ABH-1759-2021; Sharawy, Zaki Zaki/AAQ-6237-2021	Ashour, Mohamed/0000-0002-1595-1197; Abo-Taleb, Hamdy A./0000-0002-4586-6671; Sharawy, Zaki Zaki/0000-0003-2876-3176; Davies, Simon J/0000-0002-4483-0503	Academy of Scientific Research and Technology (ASRT), Egypt [1429]; research project titled (Prototype of sustainable marine integrated aquaculture farm for the production of seafood, valuable bioproducts, and bio-diesel, SIMAF-Project) [1429]	Academy of Scientific Research and Technology (ASRT), Egypt(Egyptian Academy of Scientific Research & Technology (ASRT)); research project titled (Prototype of sustainable marine integrated aquaculture farm for the production of seafood, valuable bioproducts, and bio-diesel, SIMAF-Project)	True-Algae-Max (TAM (R)) was produced as an output product (knowhow) of the research project titled (Prototype of sustainable marine integrated aquaculture farm for the production of seafood, valuable bioproducts, and bio-diesel, SIMAF-Project, Project ID: 1429). This project was funded by the Academy of Scientific Research and Technology (ASRT), Egypt. The authors appreciated The Academy of Scie…		109	34	34	0	26	ELSEVIER	AMSTERDAM	RADARWEG 29, 1043 NX AMSTERDAM, NETHERLANDS	0044-8486	1873-5622
no	no parasitic worm (mention of plant-parasitic nematodes)							J	Zhang, W; Wang, X; Li, YX; Liu, ZK; Li, DZ; Wen, XJ; Feng, YQ; Zhang, XY				Zhang, Wei; Wang, Xuan; Li, Yongxia; Liu, Zhenkai; Li, Dongzhen; Wen, Xiaojian; Feng, Yuqian; Zhang, Xingyao			Pinewood Nematode Alters the Endophytic and Rhizospheric Microbial Communities ofPinus massoniana	MICROBIAL ECOLOGY			English	Article						Microbial community; Pinewood nematode; Pines; Endophytic microbes; Rhizospheric microbes	BURSAPHELENCHUS-XYLOPHILUS; WOOD NEMATODE; PINUS-MASSONIANA; 1ST REPORT; BACTERIA; SEQUENCE; IDENTIFICATION; PATHOGENICITY; POPULATION; DIVERSITY	Pinewood nematode,Bursaphelenchus xylophilus, is one of the greatest threats to pine trees and is spreading all over the world. During the nematode's pathogenesis, plant microorganisms play important roles. However, many microbial communities, such as that inPinus massoniana, a major host ofB.xylophilusthat is widely distributed in China, are not well studied, especially the fungal communities. H…	[Zhang, Wei; Wang, Xuan; Li, Yongxia; Liu, Zhenkai; Li, Dongzhen; Wen, Xiaojian; Feng, Yuqian; Zhang, Xingyao] Chinese Acad Forestry, Res Inst Forestry New Technol, Lab Forest Pathogen Integrated Biol, Beijing 100091, Peoples R China; [Zhang, Wei; Wang, Xuan; Li, Yongxia; Liu, Zhenkai; Li, Dongzhen; Wen, Xiaojian; Feng, Yuqian; Zhang, Xingyao] Nanjing Forestry Univ, Coinnovat Ctr Sustainable Fore…	Chinese Academy of Forestry; Research Institute of Forestry New Technology, CAF; Nanjing Forestry University	Li, YX (corresponding author), Chinese Acad Forestry, Res Inst Forestry New Technol, Lab Forest Pathogen Integrated Biol, Beijing 100091, Peoples R China.;Li, YX (corresponding author), Nanjing Forestry Univ, Coinnovat Ctr Sustainable Forestry Southern Chin, Nanjing 210037, Peoples R China.	liyongxiaxjs@163.com	Zhang, Wei/AGM-5447-2022; Wen, Xiaojian/AFD-8280-2022; Zhang, Xingyao/AAX-1727-2021; Wen, Xiaojian/AAE-9358-2022	Zhang, Wei/0000-0001-9580-6266; Zhang, Xingyao/0000-0002-8874-9520;	National Key R&D Program of China [2018YFC1200400]; National Natural Science Foundation of China [NSFC 31901315]	National Key R&D Program of China; National Natural Science Foundation of China(National Natural Science Foundation of China (NSFC))	This work was funded by the National Key R&D Program of China (2018YFC1200400) and the National Natural Science Foundation of China (NSFC 31901315).		55	17	18	8	101	SPRINGER	NEW YORK	ONE NEW YORK PLAZA, SUITE 4600, NEW YORK, NY, UNITED STATES	0095-3628	1432-184X
no	no parasitic worm							J	Kusstatscher, P; Wicaksono, WA; Thenappan, DP; Adam, E; Müller, H; Berg, G				Kusstatscher, Peter; Wicaksono, Wisnu Adi; Thenappan, Dhivya P.; Adam, Eveline; Mueller, Henry; Berg, Gabriele			Microbiome Management by Biological and Chemical Treatments in Maize Is Linked to Plant Health	MICROORGANISMS			English	Article						Zea mays; maize; corn; rhizosphere; 16S rRNA gene; ITS; fungicide; plant growth promoting rhizobacteria	GROUP SPECIES NEMATODA; RHIZOSPHERE MICROBIOME; COMMUNITIES; GROWTH; RESISTANCE; DIVERSITY; BACTERIA; FUNGAL	The targeted application of plant growth-promoting rhizobacteria (PGPR) provides the key for a future sustainable agriculture with reduced pesticide application. PGPR interaction with the indigenous microbiota is poorly understood, but essential to develop reliable applications. Therefore, Stenotrophomonas rhizophila SPA-P69 was applied as a seed coating and in combination with a fungicide based …	[Kusstatscher, Peter; Wicaksono, Wisnu Adi; Adam, Eveline; Mueller, Henry; Berg, Gabriele] Graz Univ Technol, Inst Environm Biotechnol, A-8010 Graz, Austria; [Thenappan, Dhivya P.] ICAR Indian Agr Res Inst, Div Microbiol, New Delhi 110012, India; [Mueller, Henry] Biotenzz GmbH, A-8010 Graz, Austria	Graz University of Technology; Indian Council of Agricultural Research (ICAR); ICAR - Indian Agricultural Research Institute	Kusstatscher, P (corresponding author), Graz Univ Technol, Inst Environm Biotechnol, A-8010 Graz, Austria.	peter.kusstatscher@tugraz.at; wisnu.wicaksono@tugraz.at; dhivyathenappan@gmail.com; eveline.adam@saatzuchtgleisdorf.at; henry.mueller@tugraz.at; gabriele.berg@tugraz.at	Wicaksono, Wisnu Adi/ABB-4774-2020; Kusstatscher, Peter/AAS-9785-2020; Berg, Gabriele/ACJ-8718-2022; Müller, Henry/HNQ-9616-2023	Wicaksono, Wisnu Adi/0000-0002-1556-1981; Kusstatscher, Peter/0000-0002-1168-7675; Berg, Gabriele/0000-0001-9423-3101; Adam, Eveline/0000-0002-5382-3823; Thenappan, Dhivya/0009-0007-0450-8257	Austrian Federal Ministry of Agriculture, Regions and Tourism (BMLRT); government of Burgenland; government of Carinthia; government of Lower Austria; government of Upper Austria; government of Salzburg; government of Styria; government of Tyrol; government of Vorarlberg; government of Vienna (DaFNE project) [101111]; project EXCALIBUR from the European Union's Horizon 2020 Research and Innovatio…	Austrian Federal Ministry of Agriculture, Regions and Tourism (BMLRT); government of Burgenland; government of Carinthia; government of Lower Austria; government of Upper Austria; government of Salzburg; government of Styria; government of Tyrol; government of Vorarlberg; government of Vienna (DaFNE project); project EXCALIBUR from the European Union's Horizon 2020 Research and Innovation Program…	This work was funded by the Austrian Federal Ministry of Agriculture, Regions and Tourism (BMLRT), and the governments of Burgenland, Carinthia, Lower Austria, Upper Austria, Salzburg, Styria, Tyrol, Vorarlberg and Vienna (DaFNE project no. 101111) and by the project EXCALIBUR funded from the European Union's Horizon 2020 Research and Innovation Program under grant agreement No. 817946. Open Acce…		54	17	19	3	33	MDPI	BASEL	ST ALBAN-ANLAGE 66, CH-4052 BASEL, SWITZERLAND		2076-2607
no	no parasitic worm							J	Del Duca, S; Mocali, S; Vitali, F; Fabiani, A; Cucu, MA; Valboa, G; d'Errico, G; Binazzi, F; Storchi, P; Perria, R; Landi, S				Del Duca, Sara; Mocali, Stefano; Vitali, Francesco; Fabiani, Arturo; Cucu, Maria Alexandra; Valboa, Giuseppe; d'Errico, Giada; Binazzi, Francesco; Storchi, Paolo; Perria, Rita; Landi, Silvia			Impacts of Soil Management and Sustainable Plant Protection Strategies on Soil Biodiversity in a Sangiovese Vineyard	LAND			English	Article						bacteria; fungi; microarthropods; nematodes; network analysis; multi-trophic diversity	NETWORK ANALYSIS REVEALS; BACTERIAL COMMUNITIES; SEASONAL FLUCTUATIONS; FEEDING-HABITS; GREEN MANURE; QUALITY; DIVERSITY; GRAPEVINE; SYSTEMS; COPPER	Vine growing is one of the most economically important sectors of Mediterranean agriculture, but its cultivation practices are highly detrimental to the environment and the associated biota. The application of both natural products inducing endogenous plant defense mechanisms and natural soil management systems represents a potential solution for the preservation and improvement of soil health an…	[Del Duca, Sara; Mocali, Stefano; Vitali, Francesco; Fabiani, Arturo; Cucu, Maria Alexandra; Valboa, Giuseppe] Council Agr Res & Econ CREA AA, Res Ctr Agr & Environm, I-50125 Florence, Italy; [Cucu, Maria Alexandra] Natl Res Council CNR, Inst Sustainable Plant Protect IPSP, I-10135 Turin, Italy; [d'Errico, Giada; Binazzi, Francesco; Landi, Silvia] Council Agr Res & Econ CREA DC, Res Ctr Plant Pro…	Consiglio Nazionale delle Ricerche (CNR); Istituto per la Protezione Sostenibile delle Piante (IPSP-CNR)	Mocali, S (corresponding author), Council Agr Res & Econ CREA AA, Res Ctr Agr & Environm, I-50125 Florence, Italy.	sara.delduca@crea.gov.it; stefano.mocali@crea.gov.it; francesco.vitali@crea.gov.it; arturo.fabiani@crea.gov.it; alexandra.cucu@ipsp.cnr.it; giuseppe.valboa@crea.gov.it; giada.derrico20@gmail.com; francesco.binazzi@crea.gov.it; paolo.storchi@crea.gov.it; rita.perria@crea.gov.it; silvia.landi@crea.gov.it	Storchi, Paolo/ABD-2809-2020	Storchi, Paolo/0000-0001-7534-5634; Landi, Silvia/0000-0002-1800-3248; d'Errico, Giada/0000-0002-1665-4805; Vitali, Francesco/0000-0001-9125-4337; PERRIA, RITA/0000-0002-4591-4370; Del Duca, Sara/0000-0002-2353-3411	LIFE EU Life Green Grapes	LIFE EU Life Green Grapes	The authors are thankful to the farm Castello di Gabbiano-Beringer Blass Italia (San Casciano in Val di Pesa, Florence, Italy) for providing vineyards, and to the technical director Francesco Caselli for support.		87	0	0	1	1	MDPI	BASEL	ST ALBAN-ANLAGE 66, CH-4052 BASEL, SWITZERLAND		2073-445X
no	no parasitic worm							J	Zhao, J; Zhang, W; Wang, KL; Song, TQ; Du, H				Zhao, Jie; Zhang, Wei; Wang, Kelin; Song, Tongqing; Du, Hu			Responses of the soil nematode community to management of hybrid napiergrass: The trade-off between positive and negative effects	APPLIED SOIL ECOLOGY			English	Article						Nitrogen fertilization; Cutting frequency; Cutting intensity; Irrigation; Orthogonal experimental design; Soil health	PINE FOREST SOIL; PENNISETUM-PURPUREUM; NITROGEN MINERALIZATION; MICROBIAL BIOMASS; CUTTING HEIGHT; KARST REGION; FERTILIZATION; QUALITY; WATER; IRRIGATION	An orthogonal experiment (form L-16(4(5))) was used to investigate how the soil nematode community (density, diversity, and faunal structure) and soil health were affected by hybrid napiergrass management. The experiment included four levels of the each of the following main factors: nitrogen fertilization, cutting frequency, cutting intensity, and irrigation. The soil nematode community was affe…	[Zhao, Jie; Zhang, Wei; Wang, Kelin; Song, Tongqing; Du, Hu] Chinese Acad Sci, Inst Subtrop Agr, Key Lab Agroecol Proc Subtrop Reg, Changsha 410125, Hunan, Peoples R China; [Zhao, Jie; Zhang, Wei; Wang, Kelin; Song, Tongqing; Du, Hu] Chinese Acad Sci, Huanjiang Observat & Res Stn Karst Ecosyst, Huanjiang 547100, Peoples R China	Chinese Academy of Sciences; Institute of Subtropical Agriculture, CAS; Chinese Academy of Sciences	Wang, KL (corresponding author), Chinese Acad Sci, Inst Subtrop Agr, Key Lab Agroecol Proc Subtrop Reg, Changsha 410125, Hunan, Peoples R China.	kelin@isa.ac.cn			Chinese Academy of Sciences Action Plan for the Development of Western China [KZCX2-XB3-10]; National Key Technology Research and Development Program of the Ministry of Science and Technology of China [2010BAE00739-02]; National Natural Science Foundation of China [31270555, 31300448]; Western Light Program from CAS	Chinese Academy of Sciences Action Plan for the Development of Western China(Chinese Academy of Sciences); National Key Technology Research and Development Program of the Ministry of Science and Technology of China(National Key Technology R&D Program); National Natural Science Foundation of China(National Natural Science Foundation of China (NSFC)); Western Light Program from CAS	We thank Bruce Jaffee for his help in preparing the manuscript, and two anonymous reviewers for their comments. This study was supported by the Chinese Academy of Sciences Action Plan for the Development of Western China (KZCX2-XB3-10), the National Key Technology Research and Development Program of the Ministry of Science and Technology of China (2010BAE00739-02), two National Natural Science Fo…		79	44	48	5	81	ELSEVIER SCIENCE BV	AMSTERDAM	PO BOX 211, 1000 AE AMSTERDAM, NETHERLANDS	0929-1393	1873-0272
no	no parasitic worm							J	Govaerts, B; Mezzalama, M; Unno, Y; Sayre, KD; Luna-Guido, M; Vanherck, K; Dendooven, L; Deckers, J				Govaerts, Bram; Mezzalama, Monica; Unno, Yusuke; Sayre, Ken D.; Luna-Guido, Marco; Vanherck, Katrien; Dendooven, Luc; Deckers, Jozef			Influence of tillage, residue management, and crop rotation on soil microbial biomass and catabolic diversity	APPLIED SOIL ECOLOGY			English	Article						conservation agriculture; tillage; crop rotation; residue management; microbial biomass; catabolic diversity	SUBSTRATE UTILIZATION PATTERNS; FED CORN PRODUCTION; FUNCTIONAL DIVERSITY; REDUCED TILLAGE; NEMATODE POPULATIONS; COMMUNITY STRUCTURE; N-MINERALIZATION; ZERO-TILLAGE; ROOT-ROT; CARBON	The densely populated, intensively cropped subtropical highlands of the world have agricultural sustainability problems from soil erosion and fertility decline. In 1991, the International Maize and Wheat Improvement Center (CIMMYT) initiated a long-term field experiment at its semi-arid highland experiment station in Mexico (2240 masl; 19.31 degrees N, 98.50 degrees W; Cumulic Phaeozem) to invest…	Katholieke Univ Leuven, Fac Biosci Engn, Div Soil & Water Management, B-3001 Louvain, Belgium; CIMMYT, Int Maize & Wheat Improvement Ctr, Mexico City 06600, DF, Mexico; CINVESTAV, Dept Biotechnol & Bioing, Mexico City 07000, DF, Mexico; Hokkaido Univ, Grad Sch Agr, JSPS Res Fellow, Kita Ku, Sapporo, Hokkaido 060, Japan	KU Leuven; CGIAR; International Maize & Wheat Improvement Center (CIMMYT); CINVESTAV - Centro de Investigacion y de Estudios Avanzados del Instituto Politecnico Nacional; Hokkaido University	Govaerts, B (corresponding author), Katholieke Univ Leuven, Fac Biosci Engn, Div Soil & Water Management, Celestijnenlaan 200 E, B-3001 Louvain, Belgium.	b.govaerts@cgiar.org	Unno, Yusuke/ABC-9276-2020; Luna-Guido, Marco Licinio/ABU-0893-2022; Whitfield, Stephen/F-4926-2011	Govaerts, Bram/0000-0002-6109-7286; Unno, Yusuke/0000-0002-9234-0998; Mezzalama, Monica/0000-0003-2558-8878					87	247	297	11	236	ELSEVIER	AMSTERDAM	RADARWEG 29, 1043 NX AMSTERDAM, NETHERLANDS	0929-1393	1873-0272
no	no parasitic worm							J	Buse, HY; Lu, JR; Struewing, IT; Ashbolt, NJ				Buse, Helen Y.; Lu, Jingrang; Struewing, Ian T.; Ashbolt, Nicholas J.			Eukaryotic diversity in premise drinking water using 18S rDNA sequencing: implications for health risks	ENVIRONMENTAL SCIENCE AND POLLUTION RESEARCH			English	Article						Free-living amoebae; Bacterial hosts; Hot and cold tap water	AMEBAS-RESISTING BACTERIA; FREE-LIVING AMEBAS; PLANT-PATHOGENIC FUNGUS; LEGIONELLA-PNEUMOPHILA; ACANTHAMOEBA-KERATITIS; NEMATODES; INVERTEBRATES; PROTOZOA; ECOLOGY; BIODIVERSITY	The goal of this study was to characterize microbial eukaryotes over a 12-month period to provide insight into the occurrence of potential bacterial predators and hosts in premise plumbing. Nearly 6,300 partial 18S rRNA gene sequences from 24 hot (36.9-39.0 degrees C) and cold (6.8-29.1 degrees C) drinking water samples were analyzed and classified into major eukaryotic groups. Each major group, …	[Buse, Helen Y.; Struewing, Ian T.] US EPA, Dynamac, Cincinnati, OH 45242 USA; [Lu, Jingrang; Ashbolt, Nicholas J.] US EPA, Off Res & Dev, Natl Exposure Res Lab, Cincinnati, OH 45242 USA	United States Environmental Protection Agency; United States Environmental Protection Agency	Buse, HY (corresponding author), US EPA, Dynamac, 26 W Martin Luther King Dr, Cincinnati, OH 45242 USA.	buse.helen@epa.gov	Ashbolt, Nicholas John/H-4004-2014	Ashbolt, Nicholas John/0000-0002-3853-0096					76	39	46	2	84	SPRINGER HEIDELBERG	HEIDELBERG	TIERGARTENSTRASSE 17, D-69121 HEIDELBERG, GERMANY	0944-1344	1614-7499
no	no parasitic worm (mention of plant-parasitic nematodes)							J	Zhu, YB; Tian, JQ; Shi, FY; Su, L; Liu, KK; Xiang, MC; Liu, XZ				Zhu, Yingbo; Tian, Jianqing; Shi, Fengyu; Su, Lei; Liu, Keke; Xiang, Meichun; Liu, Xingzhong			Rhizosphere bacterial communities associated with healthy and Heterodera glycines-infected soybean roots	EUROPEAN JOURNAL OF SOIL BIOLOGY			English	Article						Soybean; Heterodera glycines; Bacterial community; Biolog; 16S rDNA profile	16S RIBOSOMAL-RNA; CYST-NEMATODE; MICROBIAL COMMUNITIES; HIRSUTELLA-RHOSSILIENSIS; BIOCONTROL EFFICACY; SOIL; DIVERSITY; WHEAT; POPULATIONS; LIBRARIES	Bacterial communities in rhizosphere soil of soybean plants that were healthy, infected with soybean cyst nematode (SCN, Heterodera glycines), and infected with SCN but treated with Purpureocillium lilacinus YES-2 were investigated with community-level physiological profile (Biolog) and 16S rDNA clone library analyses. Biolog data indicated significant differences in substrate utilization pattern…	[Zhu, Yingbo; Tian, Jianqing; Su, Lei; Liu, Keke; Xiang, Meichun; Liu, Xingzhong] Chinese Acad Sci, Inst Microbiol, State Key Lab Mycol, Beijing 100101, Peoples R China; [Zhu, Yingbo; Shi, Fengyu] Hebei Normal Univ Sci & Technol, Coll Life Sci, Qinhuangdao 066600, Hebei, Peoples R China; [Su, Lei] China Agr Univ, Dept Plant Pathol, Beijing 100193, Peoples R China	Chinese Academy of Sciences; Institute of Microbiology, CAS; Hebei Normal University of Science & Technology; China Agricultural University	Xiang, MC (corresponding author), Chinese Acad Sci, Inst Microbiol, State Key Lab Mycol, 3,1st Beichen Rd, Beijing 100101, Peoples R China.	xiangmc@im.ac.cn; liuxz@im.ac.cn	Tian, Jianqing/CAH-6270-2022; Su, Lei/AAZ-9766-2021; SHI, YAN/HNI-1042-2023; Liu, Xingzhong/B-6280-2015; Liu, keke/HKF-4509-2023	Su, Lei/0000-0002-8555-3135; Liu, Xingzhong/0000-0002-3224-8604;	National Department Public Benefit Research Foundation [2009 03040]; China Postdoctoral Science Foundation [20100480028]	National Department Public Benefit Research Foundation; China Postdoctoral Science Foundation(China Postdoctoral Science Foundation)	The authors are indebted to the financial support from the National Department Public Benefit Research Foundation (2009 03040) and China Postdoctoral Science Foundation (20100480028).		40	12	15	3	74	ELSEVIER FRANCE-EDITIONS SCIENTIFIQUES MEDICALES ELSEVIER	ISSY-LES-MOULINEAUX	65 RUE CAMILLE DESMOULINS, CS50083, 92442 ISSY-LES-MOULINEAUX, FRANCE	1164-5563	1778-3615
no	no parasitic worm (mention of plant-parasitic nematodes)							J	Tian, BY; Cao, Y; Zhang, KQ				Tian, Bao-Yu; Cao, Yi; Zhang, Ke-Qin			Metagenomic insights into communities, functions of endophytes, and their associates with infection by root-knot nematode, Meloidogyne incognita, in tomato roots	SCIENTIFIC REPORTS			English	Article							PLANT-PARASITIC NEMATODES; BIOLOGICAL-CONTROL; RHIZOSPHERE MICROBIOME; BACTERIAL INTERACTIONS; COMPLETE GENOME; RICE ROOTS; GROWTH; POPULATIONS; DIVERSITY; SEQUENCE	Endophytes are known to play important roles in plant's health and productivity. In this study, we investigated the root microbiome of tomato in association with infection by root knot nematodes. Our objectives were to observe the effects and response of the bacterial endophytes before nematode attacks and to reveal the functional attributes of microbes in plant health and nematode pathogenesis. …	[Tian, Bao-Yu] Fujian Normal Univ, Coll Life Sci, Fuzhou 350108, Fujian, Peoples R China; [Cao, Yi; Zhang, Ke-Qin] Yunnan Univ, Minist Educ, Key Lab Conservat & Utilizat Bioresources, Kunming 650091, Yunnan, Peoples R China; [Cao, Yi; Zhang, Ke-Qin] Yunnan Univ, Minist Educ, Key Lab Microbial Resources, Kunming 650091, Yunnan, Peoples R China; [Cao, Yi] Guizhou Acad Tobacco Sci, Key Lab Mol Genet…	Fujian Normal University; Yunnan University; Yunnan University; China National Tobacco Corporation	Tian, BY (corresponding author), Fujian Normal Univ, Coll Life Sci, Fuzhou 350108, Fujian, Peoples R China.	tianby@fjnu.edu.cn; kqzhang1@ynu.edu.cn	zhang, ke/AAH-8217-2019		973 Program of China [2013CB127500]; National Natural Science Foundation of China [31170108]	973 Program of China(National Basic Research Program of China); National Natural Science Foundation of China(National Natural Science Foundation of China (NSFC))	We thank Prof. Heng Jian from China Agriculture University for kindly providing Meloidogyne incognita and Jianping Xu for his critical proofreading of this manuscript. This work was supported by grants from the 973 Program of China (2013CB127500) and the National Natural Science Foundation of China (31170108).		59	145	157	9	111	NATURE PORTFOLIO	BERLIN	HEIDELBERGER PLATZ 3, BERLIN, 14197, GERMANY	2045-2322
[truncated: 89 more rows]
[truncated: 30 more columns]
